# Supplementary material for: Delivery mode and maternal gestational diabetes are important factors in shaping the neonatal initial gut microbiota
Source: Front Cell Infect Microbiol. 2024 Aug 29;14:1397675. doi: 10.3389/fcimb.2024.1397675 (PMC11390658; doi:10.3389/fcimb.2024.1397675)
Supplement: Supplementary file 2 [file Table1.xlsx]

## Sheet: S1
Table S1. Basic Maternity and Infant Information
Information of Maternal and Infant Samples from Hohhot
Sample names	Ethnic	Delivery date	Sampling time	Infant sex	Number of deliveries	Mode of delivery	Feeding method	Gestational diabetes
Hh1	Han	2018.08.28	2018.08.29	Girl	2	Vaginal birth	Mixed Feeding	None-GD
Hh2	Han	2018.08.20	2018.08.20	Boy	3	Cesarean section	Mixed Feeding	None-GD
Hh3	Han	2018.08.22	2018.08.22	Girl	1	Cesarean section	Mixed Feeding	GD
Hh4	Han	2018.08.26	2018.08.26	Boy	4	Cesarean section	Mixed Feeding	None-GD
Hh5	Mongolian	2018.08.28	2018.08.29	Boy	1	Cesarean section	Mixed Feeding	None-GD
Hh6	Han	2018.05.10	2018.05.11	Girl	2	Cesarean section	Mixed Feeding	None-GD
Hh7	Mongolian	2018.08.27	2018.08.28	Boy	3	Cesarean section	Mixed Feeding	None-GD
Information of Maternal and Infant Samples from Hulunbuir
Sample names	Ethnic	Delivery date	Sampling time	Infant sex	Number of deliveries	Mode of delivery	Feeding method	Gestational diabetes
Hlb1	Daur	2018.07.29	2018.07.30	Boy	1	Cesarean section	Breast Feeding	None-GD
Hlb2	Ewenki	2018.07.30	2018.07.30	Boy	1	Vaginal birth	Breast Feeding	None-GD
Hlb3	Han	2018.08.01	2018.08.01	Girl	1	Cesarean section	Mixed Feeding	None-GD
Hlb4	Mongolian	2018.08.02	2018.08.03	Boy	1	Vaginal birth	Mixed Feeding	GD
Hlb5	Han	2018.08.04	2018.08.04	Boy	2	Cesarean section	Mixed Feeding	None-GD
Hlb6	Mongolian	2018.08.08	2018.08.09	Boy	2	Cesarean section	Mixed Feeding	None-GD
Hlb7	Mongolian	2018.08.07	2018.08.08	Girl	1	Vaginal birth	Mixed Feeding	GD
Hlb8	Daur	2018.08.06	2018.08.07	Girl	1	Cesarean section	Mixed Feeding	GD
Hlb9	Ewenki	2018.08.11	2018.08.12	Boy	2	Cesarean section	Mixed Feeding	None-GD
Hlb10	Ewenki	2018.08.20	2018.08.21	Girl	1	Cesarean section	Mixed Feeding	None-GD
Hlb11	Daur	2018.08.11	2018.08.12	Girl	1	Cesarean section	Mixed Feeding	GD
Hlb12	Ewenki	2018.08.21	2018.08.21	Boy	1	Cesarean section	Mixed Feeding	GD
Hlb13	Ewenki	2018.08.02	2018.08.03	Girl	2	Vaginal birth	Mixed Feeding	None-GD
Hlb14	Mongolian	2018.08.01	2018.08.03	Girl	1	Cesarean section	Breast Feeding	GD
Hlb15	Daur	2018.09.07	2018.09.07	Boy	1	Cesarean section	Mixed Feeding	None-GD
Hlb16	Ewenki	2018.08.21	2018.08.21	Girl	3	Cesarean section	Mixed Feeding	None-GD
Hlb17	Ewenki	2018.09.24	2018.09.25	Boy	2	Cesarean section	Mixed Feeding	None-GD
Hlb18	Ewenki	2019.07.25	2019.07.27	Girl	2	Vaginal birth	Mixed Feeding	None-GD
Information of Maternal and Infant Samples from Enshi
Sample names	Ethnic	Delivery date	Sampling time	Infant sex	Number of deliveries	Mode of delivery	Feeding method	Gestational diabetes
Es1	Tujia	2019.05.10	2019.05.11	Boy	1	Cesarean section	Breast Feeding	GD
Es2	Han	2019.05.12	2019.05.13	Boy	1	Vaginal birth	Breast Feeding	None-GD
Es3	Tujia	2019.05.12	2019.05.13	Boy	1	Vaginal birth	Mixed Feeding	None-GD
Es4	Han	2019.05.12	2019.05.13	Boy	2	Cesarean section	Breast Feeding	None-GD
Es5	Han	2019.05.14	2019.05.15	Girl	1	Vaginal birth	Breast Feeding	None-GD
Es6	Han	2019.05.13	2019.05.14	Boy	2	Vaginal birth	Breast Feeding	None-GD
Es7	Han	2019.05.13	2019.05.14	Girl	1	Cesarean section	Breast Feeding	None-GD
Es8	Tujia	2019.05.13	2019.05.13	Girl	2	Cesarean section	Mixed Feeding	GD
Es9	Han	2019.05.13	2019.05.13	Girl	2	Cesarean section	Breast Feeding	GD

## Sheet: S2
Table S2. Metagenome sequencing and assembly statistics
Sample ID	Amount of generated data		Assembly results
	Raw data (Gbp)	Clean data(Gbp)	Number of contigs	Total length (bp)	N50 length (bp)	Max length (bp)
MEs1	26.9095	26.5262	20538	273213677	43186	749860
MEs2	23.8011	23.4734	21544	276747657	36811	765999
MEs3	25.5767	25.2178	25510	326623802	38079	782593
MEs4	28.522	28.1059	30901	290739912	20774	539052
MEs5	27.0724	26.697	1867	16382029	50331	525859
MEs6	28.002	27.6058	19806	255092851	40738	475730
MEs7	25.6932	25.3332	15865	186120585	31874	1053830
MEs8	21.9181	21.5831	27357	314079106	33582	761746
MEs9	26.085	25.7284	28816	321975812	26609	617500
MHh1	20.4712	20.1275	14537	180464701	31972	704833
MHh2	19.6295	19.3588	23948	287390394	32425	633800
MHh3	24.7024	24.1438	12794	118336230	22536	447541
MHh4	21.2688	20.9046	19589	218955975	33040	750400
MHh5	22.7175	22.4389	20740	201339510	24931	620191
MHh6	19.3823	19.0943	11040	133906690	41517	753736
MHh7	20.4871	20.0429	12517	164865064	29000	509930
MHlb1	22.2171	21.8865	20078	214503436	31745	797362
MHlb10	25.1673	24.7372	24955	253510308	24401	470327
MHlb11	18.9926	18.6704	24131	238414614	26623	684470
MHlb12	25.6451	25.2356	31486	289300230	19610	584772
MHlb13	18.5417	18.1727	33955	330011703	24357	584119
MHlb14	21.3178	20.8866	47266	438633269	20932	615717
MHlb15	21.6233	21.1527	24406	225501214	22527	897769
MHlb16	17.0372	16.7546	17608	173360734	24494	507510
MHlb17	24.7783	24.1778	44843	415999059	20547	535977
MHlb18	26.7688	26.2181	15423	187916164	38994	1008220
MHlb2	22.1152	21.7318	35983	303326634	18068	621906
MHlb3	20.0766	19.7297	22852	200518411	19271	736653
MHlb4	22.4438	22.1584	27865	270491475	22922	820968
MHlb5	19.1229	18.7141	25778	235617535	21021	576008
MHlb6	21.4355	21.0968	36190	323222916	19475	501379
MHlb7	17.7525	17.3792	38180	344676700	19579	473805
MHlb8	24.8668	24.5173	31922	341629744	26939	739748
MHlb9	19.245	18.9379	27979	293725317	25923	701012
NEs1	22.2149	21.8087	848	19948057	123078	712086
NEs2	28.4006	28.0002	224	7140013	104305	298439
NEs3	23.0062	22.6166	2141	31231965	123152	753419
NEs4	25.0618	24.74	2691	28477116	28510	355096
NEs5	21.4816	21.1336	356	8698659	145824	525859
NEs6	23.8284	23.5055	1313	24883112	77236	484296
NEs7	20.0909	19.7175	4807	53715433	38866	1665120
NEs8	21.5746	21.266	1826	40805777	74167	654801
NEs9	31.2294	30.8533	1559	28092800	85125	512283
NHh1	19.6132	19.2643	4694	63435697	50514	829800
NHh2	19.2482	18.9575	2851	33470372	46962	317903
NHh3	21.6234	21.3522	2866	38679979	40760	694692
NHh4	26.2301	25.9061	1182	22181568	61816	688340
NHh5	28.5959	28.2411	201	11386376	161348	698115
NHh6	25.868	25.4129	3578	64203034	64252	791375
NHh7	25.7365	25.3666	2736	43455700	74865	773374
NHlb1	18.5751	18.2287	3151	43626105	83036	646348
NHlb10	25.9655	25.5389	1440	21022850	58283	538918
NHlb11	29.4514	29.0417	2424	42132768	86171	2094770
NHlb12	20.744	20.4474	1504	27383889	83858	1077450
NHlb13	19.5384	19.1627	7945	99163507	38632	573197
NHlb14	9.37725	9.06852	3293	28890033	19529	503016
NHlb15	20.638	20.3192	1595	21962695	55173	437506
NHlb16	20.6806	20.2411	5750	65037523	37294	1389030
NHlb17	22.5315	22.0724	3971	35151880	28696	627712
NHlb18	21.642	21.309	394	11939944	140421	523013
NHlb2	24.9249	24.4979	3461	29505738	16990	817355
NHlb3	23.1135	22.7542	501	23369481	133222	731798
NHlb4	20.9621	20.603	2040	47757153	103227	567923
NHlb5	16.729	16.4097	3217	35667512	32292	636707
NHlb6	21.579	21.3284	3111	40785222	36697	1399380
NHlb7	20.9708	20.6422	2258	23551120	24202	434241
NHlb8	27.0268	26.614	529	11056257	93358	443559
NHlb9	21.8772	21.4762	2997	37374953	30898	287052

## Sheet: S3
Table S3. Quality and genomic information of 1646 high-quality metagenome assembled genomes (MAGs)
MAG ID	Completeness (%)	Contamination (%)	Number of contigs	GC content (%)	N50 length (bp)	Genome size (Mbp)	Checkm lineage
MEs1.bin.1	100	0	24	49.4	142160	2723198	Selenomonadales
MEs1.bin.10	98.18	0.19	136	50.9	64464	4484416	Enterobacteriaceae
MEs1.bin.11	98.28	0.28	33	46.6	242880	4174022	Bacteroidales
MEs1.bin.12	98.65	0.38	41	45	145503	4687438	Bacteroidales
MEs1.bin.13	100	0.67	60	38.3	63143	2837078	Clostridiales
MEs1.bin.14	98.08	0.48	74	59	67567	2948017	Bacteroidetes
MEs1.bin.15	99.52	0.77	78	41.2	60632	2915999	Lachnospiraceae
MEs1.bin.16	98.66	0.67	19	33.2	151660	2175396	Clostridiales
MEs1.bin.17	98.31	0.63	50	47.5	84486	3207726	Clostridiales
MEs1.bin.18	95.17	0.05	59	44.2	88761	3489079	Bacteroidales
MEs1.bin.19	97.12	0.48	41	57.7	86858	2599796	Bacteroidetes
MEs1.bin.2	100	0	19	63.6	322634	2659780	Actinobacteria
MEs1.bin.20	96.31	0.34	47	44.9	107318	2972270	Clostridiales
MEs1.bin.21	97.96	0.68	32	58.2	113445	2966628	Bacteria
MEs1.bin.22	97.55	0.63	63	44.8	45311	2535029	Clostridiales
MEs1.bin.23	98.39	0.81	15	59.8	171095	2076953	Actinobacteria
MEs1.bin.24	96.39	0.48	32	58.7	172641	3067638	Bacteroidetes
MEs1.bin.25	96.39	0.48	191	55.5	18895	2504641	Bacteroidetes
MEs1.bin.26	94.63	0.22	129	34.2	27504	2270479	Clostridiales
MEs1.bin.27	93.41	0	23	43.3	243260	4393567	Bacteroidales
MEs1.bin.28	97.44	0.84	83	34.2	38055	2170425	Bacteria
MEs1.bin.29	97.99	1.01	20	40.7	176098	2150817	Clostridiales
MEs1.bin.3	100	0	80	28.3	52019	2611363	Bacteria
MEs1.bin.30	91.95	0	39	51.4	100486	2669233	Clostridiales
MEs1.bin.31	91.95	0	108	48.6	25622	1812332	Firmicutes
MEs1.bin.32	95.26	0.67	29	51.5	101392	2170978	Clostridiales
MEs1.bin.33	97.32	1.09	169	56.6	17514	2316927	Veillonellaceae
MEs1.bin.34	97.99	1.34	70	56.5	87105	3512212	Clostridiales
MEs1.bin.35	96.49	1.1	104	43.7	44415	2336170	Selenomonadales
MEs1.bin.36	99.54	1.73	22	60.1	136416	2230517	Bifidobacteriaceae
MEs1.bin.37	99.37	1.9	50	41.8	116603	2982741	Clostridiales
MEs1.bin.38	89.87	0.02	82	43.1	58947	3259508	Clostridiales
MEs1.bin.39	92.41	0.63	126	41.3	26479	2814402	Clostridiales
MEs1.bin.4	99.46	0	66	42	121912	4649676	Bacteria
MEs1.bin.40	95.58	1.34	127	43.5	30555	2666299	Clostridiales
MEs1.bin.41	93.38	0.94	33	41.7	207087	4614293	Bacteroidales
MEs1.bin.42	90.97	0.59	55	46.4	84811	3080596	Bacteroidales
MEs1.bin.43	99.03	2.29	51	42.6	95123	3559596	Lachnospiraceae
MEs1.bin.44	94.98	1.57	111	49	39288	2636016	Lachnospiraceae
MEs1.bin.45	98.18	2.22	56	44	72054	3174087	Clostridiales
MEs1.bin.46	87.14	0.06	106	59.1	31780	2223701	Clostridiales
MEs1.bin.47	99.12	2.53	73	41.7	47377	2643765	Lachnospiraceae
MEs1.bin.48	87.8	0.34	139	61.7	22757	1961093	Clostridiales
MEs1.bin.49	92.11	1.34	60	40.7	61994	2548410	Lachnospiraceae
MEs1.bin.5	99.41	0	158	59.7	45730	4216282	Deltaproteobacteria
MEs1.bin.50	89.81	1.03	59	62.2	47990	1997600	Clostridiales
MEs1.bin.51	95.24	2.13	184	45.5	14440	1918342	Clostridiales
MEs1.bin.52	92.88	2.05	154	56.7	19983	1900058	Bifidobacteriaceae
MEs1.bin.53	82.6	0	202	56.7	12038	1914723	Clostridiales
MEs1.bin.54	94.09	2.32	190	48.9	18439	2198100	Proteobacteria
MEs1.bin.55	84.56	0.67	292	42.3	9578	2320006	Clostridiales
MEs1.bin.56	98.46	3.53	69	45.4	94953	4327794	Bacteroidales
MEs1.bin.57	90.93	2.05	42	59.6	62274	1849903	Bifidobacteriaceae
MEs1.bin.58	87.71	1.44	127	42.9	26507	2568036	Lachnospiraceae
MEs1.bin.6	99.06	0	85	29.1	50561	2787419	Bacteria
MEs1.bin.7	98.66	0.06	47	58.2	58730	2367258	Clostridiales
MEs1.bin.8	98.32	0	18	37.9	281593	1952842	Clostridiales
MEs1.bin.9	97.85	0	68	43.3	90350	4051320	Bacteria
MEs2.bin.1	100	0	93	59.5	78214	4363914	Deltaproteobacteria
MEs2.bin.10	99.28	0.48	45	58.3	134350	3385564	Bacteroidetes
MEs2.bin.11	96.64	0	34	41.8	92835	2833557	Clostridiales
MEs2.bin.12	96.64	0	27	34.3	109753	2360981	Clostridiales
MEs2.bin.13	98.18	0.38	73	56.4	60344	2208004	Bifidobacteriaceae
MEs2.bin.14	97.18	0.19	48	43.3	146891	4894692	Bacteroidales
MEs2.bin.15	96.23	0	218	29.2	16257	2321088	Bacteria
MEs2.bin.16	99.37	0.63	162	48.8	21655	2337575	Proteobacteria
MEs2.bin.17	95.91	0	72	41.8	52163	2285967	Lachnospiraceae
MEs2.bin.18	95.73	0	67	48.1	52547	1957623	Clostridiales
MEs2.bin.19	98.75	0.62	41	54.5	105769	2266705	Proteobacteria
MEs2.bin.2	99.37	0	30	40.4	155226	2395951	Clostridiales
MEs2.bin.20	98.99	0.67	18	33.2	149304	2198917	Clostridiales
MEs2.bin.21	98.64	0.68	203	56	17453	2541026	Clostridiales
MEs2.bin.22	96.31	0.22	61	32.3	58125	2693401	Clostridiales
MEs2.bin.23	94.83	0	83	54.2	43794	2624984	Prevotella
MEs2.bin.24	95.6	0.17	96	61.9	38116	2393761	Clostridiales
MEs2.bin.25	94.3	0	68	44.7	52957	2408908	Clostridiales
MEs2.bin.26	99.33	1.01	32	40.5	163656	2210620	Clostridiales
MEs2.bin.27	95.57	0.27	99	42.7	64548	3969697	Clostridiales
MEs2.bin.28	93.25	0	33	48.8	109472	2570608	Clostridiales
MEs2.bin.29	97.99	1.01	44	38.1	89235	2630820	Clostridiales
MEs2.bin.3	99.33	0	19	41.4	215919	2631838	Clostridiales
MEs2.bin.30	95.64	0.63	149	46.7	15323	1710480	Firmicutes
MEs2.bin.31	99.98	1.5	19	43.6	196692	2356457	Selenomonadales
MEs2.bin.32	98.16	1.23	111	60.2	35290	2293530	Bifidobacteriaceae
MEs2.bin.33	98.32	1.34	96	38.4	40670	2803525	Clostridiales
MEs2.bin.34	90.64	0	65	42	44931	2316985	Lachnospiraceae
MEs2.bin.35	95.16	0.97	62	26.8	71074	2679909	Clostridiales
MEs2.bin.36	93.51	0.67	119	56.8	23302	2111502	Clostridiales
MEs2.bin.37	91.84	0.46	266	28.8	11642	2457179	Clostridiales
MEs2.bin.38	99.33	2.01	70	36.7	64131	2909816	Clostridiales
MEs2.bin.39	93.72	0.97	82	41.5	55887	3142366	Lachnospiraceae
MEs2.bin.4	98.66	0	63	36.6	71969	3200014	Clostridiales
MEs2.bin.40	93.67	0.97	142	48.9	26764	2609071	Clostridiales
MEs2.bin.41	95	1.25	291	57.6	10093	2235953	Proteobacteria
MEs2.bin.42	95.27	1.33	55	43	93093	3230231	Lachnospiraceae
MEs2.bin.43	94.63	1.34	23	36.1	186368	2467090	Clostridiales
MEs2.bin.44	94.73	1.48	108	44.1	45117	3238998	Clostridiales
MEs2.bin.45	91.73	0.89	180	59.1	12890	1808074	Clostridiales
MEs2.bin.46	88.64	0.34	322	52.5	6701	1832303	Clostridiales
MEs2.bin.47	89.93	0.63	198	41.2	20497	2996351	Clostridiales
MEs2.bin.48	89.82	0.63	187	49.6	17908	2698542	Clostridiales
MEs2.bin.49	93.87	1.49	135	42.5	34487	2985424	Lachnospiraceae
MEs2.bin.5	98.32	0	44	44.9	94817	2761453	Clostridiales
MEs2.bin.50	93.83	1.56	54	46.7	134834	3976836	Bacteroidales
MEs2.bin.51	92.2	1.34	170	59.3	17295	2049817	Clostridiales
MEs2.bin.52	85.35	0	39	38.9	73120	2118130	Clostridiales
MEs2.bin.53	93.35	1.83	41	44.5	112039	2992911	Clostridiales
MEs2.bin.54	92.24	1.87	67	58.2	47911	2186415	Clostridiales
MEs2.bin.55	92.76	2.01	139	58	22252	2056676	Clostridiales
MEs2.bin.56	82.46	0	70	40.9	63480	3246165	Bacteria
MEs2.bin.57	81.88	0	24	62.3	147126	1839253	Clostridiales
MEs2.bin.58	81.87	0	23	42.9	115411	2039361	Lachnospiraceae
MEs2.bin.59	83.87	0.77	110	57.9	25068	1987739	Clostridiales
MEs2.bin.6	98.22	0	26	45.1	235674	4523401	Bacteroidales
MEs2.bin.7	98.66	0.22	105	33.7	33595	2060681	Clostridiales
MEs2.bin.8	97.18	0	38	45.3	148719	3877468	Bacteroidales
MEs2.bin.9	97.99	0.22	33	51.2	132998	2666178	Clostridiales
MEs3.bin.1	100	0	79	59.3	102645	4374139	Deltaproteobacteria
MEs3.bin.10	99.42	0.19	35	45.1	161105	4804422	Bacteroidales
MEs3.bin.11	98.85	0.19	75	43.3	118130	5872265	Bacteroidales
MEs3.bin.12	97.32	0	22	37.4	134902	2526104	Clostridiales
MEs3.bin.13	96.88	0	13	57	426490	2529134	Proteobacteria
MEs3.bin.14	96.54	0	178	28.9	22531	2513793	Bacteria
MEs3.bin.15	99.03	0.55	251	50.9	27506	4575744	Enterobacteriaceae
MEs3.bin.16	98.56	0.48	24	54	185221	2095609	Bacteroidetes
MEs3.bin.17	95.3	0	30	60.7	146891	2732178	Clostridiales
MEs3.bin.18	98.79	0.74	102	41.6	44237	2688985	Lachnospiraceae
MEs3.bin.19	97.99	0.67	32	54.8	141378	2989094	Clostridiales
MEs3.bin.2	100	0	22	62.8	219723	2814533	Actinobacteria
MEs3.bin.20	97.99	0.67	144	54.9	28094	2789159	Clostridiales
MEs3.bin.21	97.99	0.67	39	43.9	88908	2658188	Clostridiales
MEs3.bin.22	97.99	0.67	33	62	133595	2346859	Clostridiales
MEs3.bin.23	95.27	0.16	18	54.8	162284	2656034	Bacteroidetes
MEs3.bin.24	94.26	0	185	41.6	21598	2732688	Clostridiales
MEs3.bin.25	97.99	0.75	209	56.4	21553	2960313	Clostridiales
MEs3.bin.26	96.51	0.47	131	62.8	38287	2981358	Clostridiales
MEs3.bin.27	98.39	0.88	141	64.2	36342	3343516	Actinobacteria
MEs3.bin.28	97.32	0.68	214	56.5	14806	2343215	Clostridiales
MEs3.bin.29	96.06	0.58	69	43.3	39469	2064973	Lachnospiraceae
MEs3.bin.3	100	0	19	54.9	332456	2671860	Bacteroidetes
MEs3.bin.30	92.45	0	34	49	103288	2432132	Clostridiales
MEs3.bin.31	91.77	0	57	45.4	55996	2566380	Clostridiales
MEs3.bin.32	91.68	0	156	40.7	18171	2113711	Clostridiales
MEs3.bin.33	97.96	1.36	28	57.9	193869	3035125	Bacteria
MEs3.bin.34	93.55	0.54	182	42.2	34096	4266174	Bacteria
MEs3.bin.35	96.6	1.16	136	58.5	40935	3220259	Clostridiales
MEs3.bin.36	92.64	0.38	44	43.9	124290	4171678	Bacteroidales
MEs3.bin.37	96.6	1.26	64	60.2	58008	2475937	Clostridiales
MEs3.bin.38	89.39	0	85	49.8	88647	5140465	Clostridiales
MEs3.bin.39	91.79	0.72	61	41.4	74048	3000560	Lachnospiraceae
MEs3.bin.4	99.37	0	31	52.8	145045	3037132	Clostridiales
MEs3.bin.40	87.97	0	94	48.5	23705	1742204	Firmicutes
MEs3.bin.41	89.86	0.48	47	46.3	81249	2711410	Lachnospiraceae
MEs3.bin.42	85.87	0	16	57.5	376339	2799329	Bacteroidetes
MEs3.bin.43	96.06	2.06	65	55.9	171394	6060573	Clostridiales
MEs3.bin.44	92.24	1.36	160	58.9	19463	1984775	Clostridiales
MEs3.bin.45	91.14	1.25	59	59.6	46875	2108357	Clostridiales
MEs3.bin.46	86.38	0.32	328	48	11636	2980625	Bacteria
MEs3.bin.47	92.62	1.58	39	47.9	99003	2977398	Clostridiales
MEs3.bin.48	94.51	2.05	75	40.8	54233	2694457	Lachnospiraceae
MEs3.bin.49	96.82	2.85	103	49.2	85790	6306191	Clostridiales
MEs3.bin.5	99.3	0	109	47.8	57681	4090487	Clostridiales
MEs3.bin.50	85.57	0.67	36	58.9	76034	2033848	Clostridiales
MEs3.bin.51	92.28	2.22	121	44.7	41197	2914128	Clostridiales
MEs3.bin.52	83.1	0.5	38	46.8	136202	3655507	Bacteroidales
MEs3.bin.53	80.17	0	48	40.3	136621	4810482	Bacteria
MEs3.bin.54	89.32	1.86	36	43.6	152739	4539029	Bacteroidales
MEs3.bin.6	99.3	0	141	28.6	31489	2787852	Clostridiales
MEs3.bin.7	98.83	0	31	47.5	180284	3840465	Lachnospiraceae
MEs3.bin.8	98.83	0	69	41.9	55476	2476178	Lachnospiraceae
MEs3.bin.9	99.33	0.13	29	50	177152	3074822	Clostridiales
MEs4.bin.1	100	0	23	31	129930	1782328	Euryarchaeota
MEs4.bin.10	96.94	0	19	51.8	161362	1999169	Clostridiales
MEs4.bin.11	96.64	0	20	41.1	187041	2526076	Clostridiales
MEs4.bin.12	98.95	0.52	78	43.8	31463	1865460	Lactobacillales
MEs4.bin.13	100	0.81	29	60	142082	2122775	Actinobacteria
MEs4.bin.14	97.99	0.49	45	58.6	72151	2101928	Clostridiales
MEs4.bin.15	96.15	0.13	63	37.2	79708	2851326	Clostridiales
MEs4.bin.16	97.27	0.37	96	47.4	41364	2637898	Bacteroidales
MEs4.bin.17	98.66	0.67	22	43.8	270718	2802408	Clostridiales
MEs4.bin.18	94.15	0	46	41.8	73189	2367624	Lachnospiraceae
MEs4.bin.19	94.1	0	89	44	50837	3137707	Clostridiales
MEs4.bin.2	98.73	0.02	91	48.6	31464	2021215	Firmicutes
MEs4.bin.20	93.96	0	148	51.1	22105	2354031	Clostridiales
MEs4.bin.21	97.66	0.77	163	45.7	31313	3674786	Bacteroidales
MEs4.bin.22	100	1.27	53	31.3	64405	2462584	Firmicutes
MEs4.bin.23	98.66	1.01	17	40.8	240961	2006245	Clostridiales
MEs4.bin.24	98.88	1.12	56	29.1	65442	2429845	Bacteria
MEs4.bin.25	93.23	0.09	42	40.8	80406	2812889	Bacteroidales
MEs4.bin.26	96.14	0.69	70	49	58815	2446749	Clostridiales
MEs4.bin.27	92.62	0	22	38	146618	1787017	Clostridiales
MEs4.bin.28	95.95	0.68	51	56.1	57997	2171981	Bifidobacteriaceae
MEs4.bin.29	92.4	0.13	143	53.7	23077	2094180	Clostridiales
MEs4.bin.3	98.83	0.08	51	60	63307	2235950	Bifidobacteriaceae
MEs4.bin.30	95.65	0.93	100	65.2	38220	2447700	Proteobacteria
MEs4.bin.31	90.88	0	171	46.2	20559	2557271	Prevotella
MEs4.bin.32	93.48	0.64	80	59.9	38131	2001665	Bifidobacteriaceae
MEs4.bin.33	92.7	0.56	100	24.6	19525	1284010	Bacteria
MEs4.bin.34	90.16	0.19	116	42	29693	2256993	Lachnospiraceae
MEs4.bin.35	96.31	1.44	80	55.1	31776	1927882	Bacteroidetes
MEs4.bin.36	90.07	0.34	181	48.1	13221	1799654	Clostridiales
MEs4.bin.37	89	0.34	112	57.9	18531	1650998	Clostridiales
MEs4.bin.38	95.33	1.61	39	42	89433	2499025	Lachnospiraceae
MEs4.bin.39	93.91	1.34	75	58.7	45601	2224662	Clostridiales
MEs4.bin.4	98.22	0	197	60	31502	4067722	Deltaproteobacteria
MEs4.bin.40	91.37	1.15	446	45.6	11374	3795643	Bacteroidales
MEs4.bin.41	92.26	1.34	22	49.5	100402	1940583	Clostridiales
MEs4.bin.42	91.95	1.38	50	60.1	94044	3032578	Clostridiales
MEs4.bin.43	89.19	0.92	116	45.1	33385	3087463	Bacteroidales
MEs4.bin.44	87.92	0.67	32	60.9	145547	1975591	Clostridiales
MEs4.bin.45	95.58	2.21	225	56.4	15995	2635465	Clostridiales
MEs4.bin.46	88.16	0.93	448	48.9	9005	3172033	Bacteroidales
MEs4.bin.47	84.7	0.67	242	46.5	10296	1748829	Clostridiales
MEs4.bin.5	97.96	0	21	55.4	241063	2712602	Bacteria
MEs4.bin.6	97.26	0	34	42.9	127300	2615214	Clostridiales
MEs4.bin.7	96.98	0	36	43.4	169637	3035443	Bacteroidales
MEs4.bin.8	96.97	0	142	43.2	43777	3862704	Bacteria
MEs4.bin.9	98.66	0.34	47	38.8	59999	2023039	Clostridiales
MEs5.bin.1	99.63	0	20	37.5	197198	2726418	Lactobacillales
MEs5.bin.2	99.37	0.04	78	50.5	120865	4859698	Enterobacteriaceae
MEs5.bin.3	97.75	0.02	43	32	96426	2337549	Staphylococcus
MEs6.bin.1	100	0	173	59.5	51894	4509092	Deltaproteobacteria
MEs6.bin.10	96.64	0	26	48.2	98440	2092326	Clostridiales
MEs6.bin.11	98.81	0.44	36	47.1	134154	2951362	Clostridiales
MEs6.bin.12	96.64	0.13	75	63	64738	2830286	Clostridiales
MEs6.bin.13	95.97	0	61	61.1	78200	2594685	Clostridiales
MEs6.bin.14	98.32	0.48	18	58.8	264061	2894282	Bacteroidetes
MEs6.bin.15	97.55	0.63	56	44	87338	3317469	Clostridiales
MEs6.bin.16	96.92	0.51	52	45.4	125060	4668065	Bacteroidales
MEs6.bin.17	98.49	0.84	102	34.2	35618	2188227	Clostridiales
MEs6.bin.18	99.33	1.01	19	40.8	121786	2031463	Clostridiales
MEs6.bin.19	100	1.21	91	60.1	36293	2165920	Actinobacteria
MEs6.bin.2	100	0	58	55.1	71796	2906746	Proteobacteria
MEs6.bin.20	93.27	0	34	59.7	119609	2572879	Bacteroidetes
MEs6.bin.21	93.18	0	132	58.8	41318	2950265	Clostridiales
MEs6.bin.22	92.2	0	113	40.9	37655	2526787	Lachnospiraceae
MEs6.bin.23	92.75	0.12	50	42.7	86958	3162340	Lachnospiraceae
MEs6.bin.24	95.89	0.84	128	41.3	39163	3216206	Clostridiales
MEs6.bin.25	96.15	0.96	50	54.5	70285	2090149	Bacteroidetes
MEs6.bin.26	93.71	0.56	310	50.5	23192	4679469	Clostridiales
MEs6.bin.27	93.67	0.63	64	48.9	46918	2458909	Clostridiales
MEs6.bin.28	99.52	1.93	39	41.6	112681	2943899	Lachnospiraceae
MEs6.bin.29	95.97	1.34	57	61.5	57217	2220085	Clostridiales
MEs6.bin.3	99.37	0	30	49.6	135469	2657423	Clostridiales
MEs6.bin.30	92.98	0.78	67	38.1	57460	2335143	Lachnospiraceae
MEs6.bin.31	97.43	1.8	94	44.3	50560	3645593	Bacteroidales
MEs6.bin.32	94.85	1.42	76	59.4	43232	2208922	Clostridiales
MEs6.bin.33	96.41	1.81	149	48.6	30792	2683014	Clostridiales
MEs6.bin.34	96.72	1.92	36	40.4	110308	2503589	Clostridiales
MEs6.bin.35	95.83	1.76	28	44	112473	2373388	Lachnospiraceae
MEs6.bin.36	93.3	1.44	135	42.6	28432	2851299	Lachnospiraceae
MEs6.bin.37	92.23	1.32	377	43.5	9388	2779822	Bacteroidales
MEs6.bin.38	93.66	1.68	182	62.3	17657	2213054	Clostridiales
MEs6.bin.39	98.28	2.69	93	44.1	40722	2026418	Selenomonadales
MEs6.bin.4	99.06	0	83	33.5	44421	2311909	Bacteria
MEs6.bin.40	94.81	2.01	65	43.9	57876	2671982	Clostridiales
MEs6.bin.41	84.44	0	345	38.3	9838	2607344	Clostridiales
MEs6.bin.42	98.11	2.83	59	29.4	75702	2783781	Bacteria
MEs6.bin.43	93.59	2.1	229	46.8	14588	2468976	Selenomonadales
MEs6.bin.44	97.15	2.91	266	37.4	10919	2225876	Clostridiales
MEs6.bin.5	98.92	0	66	43.2	92037	4134723	Bacteria
MEs6.bin.6	98.73	0	52	48.7	75500	2832003	Clostridiales
MEs6.bin.7	98.66	0	22	35.9	183134	2564878	Clostridiales
MEs6.bin.8	99.33	0.17	36	41.8	119627	2681249	Clostridiales
MEs6.bin.9	98.39	0	79	42.3	81968	4255949	Bacteria
MEs7.bin.1	100	0	18	54.7	194726	2886658	Bacteroidetes
MEs7.bin.10	96.67	0.37	61	49.5	62298	2755568	Bacteroidales
MEs7.bin.11	97.95	0.67	108	45.4	67693	4419174	Bacteroidales
MEs7.bin.12	97.52	0.62	81	62.1	50042	2570266	Proteobacteria
MEs7.bin.13	99.33	1.01	26	40.6	168280	2054822	Clostridiales
MEs7.bin.14	92.67	0	107	42.1	49218	3853879	Bacteroidales
MEs7.bin.15	99.98	1.5	23	43.4	129441	2545292	Selenomonadales
MEs7.bin.16	93.57	0.29	61	42.6	50361	2398538	Lachnospiraceae
MEs7.bin.17	95.92	0.87	102	40.8	45375	3083474	Bacteroidales
MEs7.bin.18	98.66	1.49	32	59.5	116630	3246396	Clostridiales
MEs7.bin.19	96.51	1.12	238	34.3	12527	2208945	Clostridiales
MEs7.bin.2	100	0	8	54.9	350219	2720655	Bacteroidetes
MEs7.bin.20	92.72	0.63	132	49.1	59623	5771197	Clostridiales
MEs7.bin.21	98.69	2.04	51	46.5	145937	4251402	Bacteroidales
MEs7.bin.22	92.74	0.87	45	43.3	181238	4530654	Bacteroidales
MEs7.bin.23	95.99	1.61	224	64	22258	3206914	Actinobacteria
MEs7.bin.24	93.57	1.17	42	43.2	86079	2741266	Lachnospiraceae
MEs7.bin.25	98.88	2.25	70	28.9	74703	3076810	Bacteria
MEs7.bin.26	91.04	0.93	63	42.6	184658	6535725	Bacteroidales
MEs7.bin.27	86.08	0	407	44.5	10964	3322492	Bacteria
MEs7.bin.28	97.08	2.34	58	42.1	66018	2554672	Lachnospiraceae
MEs7.bin.29	92.53	1.46	146	42.8	27654	2674349	Lachnospiraceae
MEs7.bin.3	100	0	35	60.1	81531	2279364	Bifidobacteriaceae
MEs7.bin.30	95.34	2.04	53	41.8	174503	5146324	Bacteroidales
MEs7.bin.4	100	0.17	11	59.2	580944	2127389	Bifidobacteriaceae
MEs7.bin.5	97.96	0	48	57.7	103407	3427583	Clostridiales
MEs7.bin.6	97.32	0	8	53.4	511806	1927239	Clostridiales
MEs7.bin.7	98.07	0.22	78	41.2	62560	3318393	Lachnospiraceae
MEs7.bin.8	96.64	0.13	53	61.9	92675	3503188	Clostridiales
MEs7.bin.9	99.3	0.7	251	28.5	16303	3107852	Clostridiales
MEs8.bin.1	100	0	29	32.3	93824	1711659	Bacteria
MEs8.bin.10	99.01	0.09	82	51	86804	4622404	Enterobacteriaceae
MEs8.bin.11	98.1	0.07	179	48.1	23229	2849845	Proteobacteria
MEs8.bin.12	97.28	0	84	59	77681	2956701	Clostridiales
MEs8.bin.13	99.46	0.54	32	42.8	205661	4416177	Bacteria
MEs8.bin.14	98.99	0.48	25	58.7	149865	2955986	Bacteroidetes
MEs8.bin.15	100	0.81	33	59.9	98332	2184251	Actinobacteria
MEs8.bin.16	98.11	0.47	152	44.3	38697	3791430	Bacteria
MEs8.bin.17	98.73	0.63	101	41.7	48366	3214718	Clostridiales
MEs8.bin.18	98.48	0.61	38	28.3	71746	1420559	Clostridiales
MEs8.bin.19	97.66	0.58	56	41.8	69032	2439427	Lachnospiraceae
MEs8.bin.2	100	0	7	48.7	232319	1612594	Actinobacteria
MEs8.bin.20	98.09	0.7	70	38.8	80826	3032937	Clostridiales
MEs8.bin.21	97.96	0.68	39	57.4	168540	3499826	Clostridiales
MEs8.bin.22	95.28	0.15	63	43.3	125754	4917826	Bacteroidales
MEs8.bin.23	95	0.12	27	58.6	105584	1869312	Actinomycetales
MEs8.bin.24	94.35	0	62	64.6	65495	3027101	Actinobacteria
MEs8.bin.25	100	1.18	82	60.1	98795	4275895	Deltaproteobacteria
MEs8.bin.26	97.32	0.67	64	60.7	65754	2505931	Clostridiales
MEs8.bin.27	94.13	0.06	184	49.6	19982	2308593	Clostridiales
MEs8.bin.28	93.48	0	134	39.1	17018	1813304	Clostridiales
MEs8.bin.29	97.78	0.91	44	46.6	154159	3831512	Bacteroidales
MEs8.bin.3	99.42	0	61	41.9	58426	2581663	Lachnospiraceae
MEs8.bin.30	96.6	0.7	236	27.1	16979	2855190	Clostridiales
MEs8.bin.31	99.98	1.5	25	43.5	141010	2466896	Selenomonadales
MEs8.bin.32	96.77	0.91	49	46.1	118697	3323837	Bacteroidales
MEs8.bin.33	99.05	1.42	32	69	134038	2527496	Actinomycetaceae
MEs8.bin.34	92.67	0.17	86	60.4	36510	1986708	Bifidobacteriaceae
MEs8.bin.35	91.77	0	18	41.8	201073	2487383	Clostridiales
MEs8.bin.36	96.31	0.96	21	54.5	142608	2084672	Bacteroidetes
MEs8.bin.37	94.04	0.63	221	49	17135	2538373	Clostridiales
MEs8.bin.38	98.48	1.52	46	35.8	70350	1833949	Clostridiales
MEs8.bin.39	93.15	0.48	190	60.4	18698	2428392	Bacteroidetes
MEs8.bin.4	99.4	0	75	54.1	42738	2251730	Selenomonadales
MEs8.bin.40	94.75	0.82	200	42	20619	2939584	Lachnospiraceae
MEs8.bin.41	91.29	0.19	84	42.4	67723	3367421	Bacteroidales
MEs8.bin.42	96.73	1.28	194	43.6	46226	5592797	Bacteroidales
MEs8.bin.43	90.1	0	137	42.1	33390	3595459	Bacteroidales
MEs8.bin.44	92.61	0.57	226	26.7	13385	2274227	Bacteria
MEs8.bin.45	99.33	1.92	73	61.3	100655	3722911	Clostridiales
MEs8.bin.46	95.06	1.15	42	45.5	181796	4071025	Bacteroidales
MEs8.bin.47	93.29	0.91	49	34.9	48888	1696499	Clostridiales
MEs8.bin.48	94.94	1.27	68	31.7	39773	2048292	Firmicutes
MEs8.bin.49	98.73	2.17	48	47	81118	3120506	Clostridiales
MEs8.bin.5	99.15	0	43	58.8	85448	2441003	Clostridiales
MEs8.bin.50	99.07	2.25	53	29.8	81099	3259040	Bacteria
MEs8.bin.51	96.36	1.92	146	48.8	19595	2035466	Firmicutes
MEs8.bin.52	92.33	1.12	47	29.1	109519	2534637	Bacteria
MEs8.bin.53	89.85	0.64	451	49.2	8680	3116878	Bacteroidales
MEs8.bin.54	100	2.83	27	40.3	223810	3392753	Bacteria
MEs8.bin.55	89.4	0.73	181	46.3	20337	2619656	Lachnospiraceae
MEs8.bin.56	88.22	0.59	33	39	69462	1716834	Streptococcus
MEs8.bin.57	88.65	0.71	31	45.2	214849	4010253	Bacteroidales
MEs8.bin.58	87.59	0.53	229	45.3	15386	2559603	Clostridiales
MEs8.bin.59	83.33	0	33	41	78946	2024436	Lachnospiraceae
MEs8.bin.6	99.11	0	24	42.3	108005	1485965	Bifidobacteriaceae
MEs8.bin.60	83.96	0.32	46	43.9	73816	2306960	Clostridiales
MEs8.bin.61	85.58	0.7	155	44.3	15693	1780871	Lachnospiraceae
MEs8.bin.62	84.64	0.53	699	48.5	10051	5489843	Clostridiales
MEs8.bin.63	85.15	0.67	345	40.6	7820	2220692	Clostridiales
MEs8.bin.7	99.06	0	53	31	83895	3285764	Bacteria
MEs8.bin.8	99.06	0	59	28.9	64795	2642381	Bacteria
MEs8.bin.9	98.73	0	69	49.4	55155	2751405	Clostridiales
MEs9.bin.1	100	0	50	55.3	88216	3365179	Bacteria
MEs9.bin.10	97.85	0	68	42.4	83408	4438766	Bacteria
MEs9.bin.11	99.28	0.48	27	58.1	290417	3780317	Bacteroidetes
MEs9.bin.12	97.95	0.23	44	56.5	85482	2016658	Bifidobacteriaceae
MEs9.bin.13	99.41	0.59	99	59.7	66556	4193799	Deltaproteobacteria
MEs9.bin.14	96.87	0.13	88	43.5	96559	4181258	Bacteria
MEs9.bin.15	95.93	0	85	43.1	40162	2298167	Lachnospiraceae
MEs9.bin.16	97.47	0.34	51	44.9	103628	2964944	Clostridiales
MEs9.bin.17	98.1	0.5	85	48.8	32221	2051434	Firmicutes
MEs9.bin.18	97.6	0.48	34	58.9	192312	2756838	Bacteroidetes
MEs9.bin.19	93.96	0	129	51.2	23899	2147359	Clostridiales
MEs9.bin.2	100	0	63	55.1	65886	2849899	Proteobacteria
MEs9.bin.20	95.16	0.26	302	46	18951	3813535	Bacteroidales
MEs9.bin.21	98.66	1.01	21	40.6	129933	2091335	Clostridiales
MEs9.bin.22	97.58	0.81	284	64.5	15071	2913210	Actinobacteria
MEs9.bin.23	96.83	0.7	72	28.3	66346	3168220	Clostridiales
MEs9.bin.24	96.56	0.68	189	56.6	17489	2275951	Clostridiales
MEs9.bin.25	99.33	1.34	17	41.4	239890	2618137	Clostridiales
MEs9.bin.26	99.98	1.5	20	43.5	185690	2422409	Selenomonadales
MEs9.bin.27	95.3	0.67	134	55.1	28669	2420616	Clostridiales
MEs9.bin.28	95.61	0.99	49	46.4	139383	4008697	Bacteroidales
MEs9.bin.29	95.14	0.9	243	48.9	13291	2311148	Proteobacteria
MEs9.bin.3	100	0	52	60.1	83598	2592339	Bacteria
MEs9.bin.30	97.32	1.34	115	61	49535	3644608	Clostridiales
MEs9.bin.31	96.33	1.18	28	58.5	136225	2580577	Deltaproteobacteria
MEs9.bin.32	96.38	1.21	46	43.6	91655	2835358	Lachnospiraceae
MEs9.bin.33	89.8	0	45	61.4	62737	2074580	Clostridiales
MEs9.bin.34	95.73	1.27	175	44.2	26756	3179791	Clostridiales
MEs9.bin.35	95.65	1.29	62	41.6	83010	2740173	Lachnospiraceae
MEs9.bin.36	95.01	1.21	78	41.5	60385	3167006	Lachnospiraceae
MEs9.bin.37	94.47	1.15	290	51.1	21070	4125580	Enterobacteriaceae
MEs9.bin.38	95.3	1.36	98	57.7	57384	3489117	Clostridiales
MEs9.bin.39	93.29	1.01	12	61.3	178555	2158541	Clostridiales
MEs9.bin.4	99.62	0	39	45.4	148533	4054804	Bacteroidales
MEs9.bin.40	88.88	0.34	238	42.6	12636	2297001	Clostridiales
MEs9.bin.41	91.29	0.98	175	42.5	61357	6421376	Bacteroidales
MEs9.bin.42	91.05	1.06	130	58	23828	1900117	Clostridiales
MEs9.bin.43	95.23	2.01	171	38.3	25320	2853252	Clostridiales
MEs9.bin.44	88.31	0.63	191	41.7	18742	2868884	Clostridiales
MEs9.bin.45	95.32	2.14	64	41.7	75129	2734985	Lachnospiraceae
MEs9.bin.46	91.28	1.34	35	45.2	134777	2492833	Clostridiales
MEs9.bin.47	94.01	2.01	208	48.3	11569	1833811	Clostridiales
MEs9.bin.48	88.47	1.02	64	57.8	48455	2007272	Clostridiales
MEs9.bin.49	82.19	0	35	43.3	123489	2340339	Clostridiales
MEs9.bin.5	99.37	0	42	48.9	99278	2687342	Clostridiales
MEs9.bin.50	90.64	1.73	260	61.9	9539	1978287	Actinobacteria
MEs9.bin.51	94.06	2.46	185	42.9	23959	3100361	Lachnospiraceae
MEs9.bin.52	83.79	0.47	377	52.6	5097	1723861	Porphyromonadaceae
MEs9.bin.53	89.07	1.58	89	40.3	97642	5182437	Bacteroidales
MEs9.bin.6	99.33	0	38	41.8	95611	2769852	Clostridiales
MEs9.bin.7	98.83	0.1	69	42.4	75020	2880736	Lachnospiraceae
MEs9.bin.8	99.19	0.2	24	62.9	150961	2952408	Actinobacteria
MEs9.bin.9	98.08	0	64	60.5	60557	2426793	Bifidobacteriaceae
MHh1.bin.1	100	0	59	59.5	117606	4362924	Deltaproteobacteria
MHh1.bin.10	98.5	0.56	42	46.3	150690	4200058	Bacteroidales
MHh1.bin.11	98.73	0.63	62	44	79811	3569077	Clostridiales
MHh1.bin.12	94.3	0	111	39.8	36325	2744441	Clostridiales
MHh1.bin.13	95.24	0.34	53	60	75248	2572034	Clostridiales
MHh1.bin.14	92.99	0	58	49.3	44367	2104743	Proteobacteria
MHh1.bin.15	99.98	1.5	20	43.5	162927	2529643	Selenomonadales
MHh1.bin.16	92.4	0	24	43.7	123464	2323850	Lachnospiraceae
MHh1.bin.17	91.56	0	40	48.7	89508	2479466	Clostridiales
MHh1.bin.18	90.57	0	264	44.5	18033	3491832	Bacteria
MHh1.bin.19	93.17	0.57	138	42.4	47911	3965591	Bacteroidales
MHh1.bin.2	100	0	20	60	180679	2404879	Bifidobacteriaceae
MHh1.bin.20	99.06	1.89	79	28.9	57082	3042187	Bacteria
MHh1.bin.21	92.93	0.68	39	58.6	61685	1948834	Clostridiales
MHh1.bin.22	93.01	0.72	278	43.4	17492	3427053	Bacteria
MHh1.bin.23	90.03	0.28	143	60.1	25180	2600448	Bacteroidetes
MHh1.bin.24	94.28	1.16	324	64.5	13879	2955182	Actinobacteria
MHh1.bin.25	96.28	1.67	46	58.7	57986	2080840	Clostridiales
MHh1.bin.26	97.72	2.23	52	46.1	111356	3683772	Bacteroidales
MHh1.bin.27	95.89	1.9	130	42.1	34337	2601971	Clostridiales
MHh1.bin.28	95.47	1.95	88	42	64472	3758828	Bacteroidales
MHh1.bin.29	92.82	1.51	367	36.9	13276	3811040	Bacteroidales
MHh1.bin.3	99.25	0	16	43.5	260034	3146673	Bacteroidales
MHh1.bin.30	93.3	1.68	113	59.6	34168	2552656	Bacteroidetes
MHh1.bin.31	96.15	3.12	37	45.1	193496	4485950	Bacteroidales
MHh1.bin.4	98.8	0	90	38.4	45714	3236594	Bacteroidales
MHh1.bin.5	98.64	0	15	56.5	373536	2116248	Bifidobacteriaceae
MHh1.bin.6	98.66	0.13	63	61.6	97406	3646617	Clostridiales
MHh1.bin.7	97.56	0	180	49.8	47369	5454059	Clostridiales
MHh1.bin.8	99.67	0.44	79	50.9	108854	4832920	Enterobacteriaceae
MHh1.bin.9	96.2	0	48	48.6	105846	2896703	Clostridiales
MHh2.bin.1	100	0	27	52.9	137848	2812279	Clostridiales
MHh2.bin.10	98.32	0	44	52.7	88058	2749669	Clostridiales
MHh2.bin.11	98.08	0	55	45.4	103705	4028417	Bacteroidales
MHh2.bin.12	99.37	0.32	33	43.7	155581	3216620	Clostridiales
MHh2.bin.13	99.46	0.54	44	43	144438	4637809	Bacteria
MHh2.bin.14	96.69	0.05	144	48.6	36939	3470845	Bacteroidales
MHh2.bin.15	96.24	0	56	43.3	101382	3820348	Bacteria
MHh2.bin.16	95.78	0	84	47.8	62173	3521836	Lachnospiraceae
MHh2.bin.17	97.33	0.48	46	60	116002	3223780	Bacteroidetes
MHh2.bin.18	97.72	0.57	58	57.7	128853	5120886	Enterobacteriaceae
MHh2.bin.19	97.81	0.67	266	59.7	12686	2403834	Clostridiales
MHh2.bin.2	99.62	0	19	43.4	250945	3106521	Bacteroidales
MHh2.bin.20	99.13	0.96	35	58.9	101543	3029735	Bacteroidetes
MHh2.bin.21	99.33	1.01	25	40.8	165106	2164950	Clostridiales
MHh2.bin.22	100	1.27	62	31.2	63843	2495438	Firmicutes
MHh2.bin.23	98.88	1.12	47	29.1	78104	2586068	Bacteria
MHh2.bin.24	95.92	0.68	27	55.5	167306	2782280	Bacteria
MHh2.bin.25	98.73	1.27	23	45.1	159771	2695084	Clostridiales
MHh2.bin.26	96.55	0.84	271	39.2	12318	2433658	Clostridiales
MHh2.bin.27	96.23	0.94	84	51.9	34342	2234846	Bacteria
MHh2.bin.28	91.28	0	50	61.3	74515	2273240	Clostridiales
MHh2.bin.29	97.96	1.36	56	58.3	90977	3076746	Clostridiales
MHh2.bin.3	99.33	0	46	53.7	104725	2699002	Clostridiales
MHh2.bin.30	97.96	1.36	242	55.5	15288	2845662	Clostridiales
MHh2.bin.31	97.96	1.36	47	58.4	85024	2528528	Clostridiales
MHh2.bin.32	95.64	0.96	45	61.2	83613	2532240	Clostridiales
MHh2.bin.33	98.18	1.5	26	43.7	130640	2207774	Selenomonadales
MHh2.bin.34	99.52	1.92	40	53.9	136824	2243691	Bacteroidetes
MHh2.bin.35	89.6	0.13	68	62.6	71537	2949976	Clostridiales
MHh2.bin.36	90.74	0.42	85	44.6	50035	2886804	Bacteroidales
MHh2.bin.37	91.99	0.7	40	46	97131	2679537	Lachnospiraceae
MHh2.bin.38	95.57	1.58	23	45.1	228098	3268546	Clostridiales
MHh2.bin.39	87.25	0	45	60.8	64673	2182101	Clostridiales
MHh2.bin.4	98.73	0	41	51.5	110272	3051483	Clostridiales
MHh2.bin.40	94.98	1.59	54	60.5	53180	2100557	Clostridiales
MHh2.bin.41	88.46	0.34	174	57.6	16260	2051634	Clostridiales
MHh2.bin.42	91.66	1.17	44	41.7	86991	2387575	Lachnospiraceae
MHh2.bin.43	96.72	2.4	84	58.8	52565	2769140	Bacteroidetes
MHh2.bin.44	91.06	1.27	277	51.7	6872	1611831	Bacteria
MHh2.bin.45	84.6	0	65	46.3	74242	2928542	Bacteroidales
MHh2.bin.46	89.32	1.08	363	51	14154	3788535	Enterobacteriaceae
MHh2.bin.47	90.16	1.5	159	59	18032	2043436	Clostridiales
MHh2.bin.48	86.78	1.03	58	59.2	63890	2086136	Clostridiales
MHh2.bin.49	87.05	1.12	211	47.5	23768	3067368	Bacteroidales
MHh2.bin.5	98.73	0	85	48.8	40463	2618469	Clostridiales
MHh2.bin.50	89.94	1.78	305	60.2	18340	3871538	Deltaproteobacteria
MHh2.bin.51	95.32	2.95	61	43.3	68849	2785031	Lachnospiraceae
MHh2.bin.6	98.73	0	97	48.6	48126	2518255	Proteobacteria
MHh2.bin.7	99.85	0.27	54	60.1	73217	2263504	Bifidobacteriaceae
MHh2.bin.8	98.46	0	34	45.2	221741	4535871	Bacteroidales
MHh2.bin.9	99.06	0.13	92	31.3	40368	2495957	Bacteria
MHh3.bin.1	99.26	0	40	45.9	114411	3729952	Bacteroidales
MHh3.bin.10	89.8	0	30	59.7	115292	2162569	Bifidobacteriaceae
MHh3.bin.11	97.19	2.12	256	44	12442	2180220	Selenomonadales
MHh3.bin.12	86.18	0	178	49.9	25167	2301811	Clostridiales
MHh3.bin.13	91.08	1.06	464	27.6	6146	2448080	Clostridiales
MHh3.bin.14	97.05	2.34	63	42.6	70317	2580232	Lachnospiraceae
MHh3.bin.15	90.07	1.37	150	53.6	14123	1502945	Lactobacillales
MHh3.bin.2	99.25	0	103	42.3	89185	5001591	Bacteroidales
MHh3.bin.3	99.37	0.11	70	48.7	60422	2415653	Proteobacteria
MHh3.bin.4	98.11	0	117	29	32423	2540404	Bacteria
MHh3.bin.5	99.07	0.28	75	50.8	93947	4447994	Enterobacteriaceae
MHh3.bin.6	99.33	1.34	118	54.8	27589	2582952	Clostridiales
MHh3.bin.7	95.57	0.63	35	48.9	97858	2472881	Clostridiales
MHh3.bin.8	94.63	0.67	105	38.4	42656	2765233	Clostridiales
MHh3.bin.9	98.66	1.51	57	37	59558	2585791	Clostridiales
MHh4.bin.1	100	0	176	59.4	49775	4345268	Deltaproteobacteria
MHh4.bin.10	97.76	0	86	55.7	53195	3030793	Clostridiales
MHh4.bin.11	99.33	0.34	14	36.7	290479	2223125	Clostridiales
MHh4.bin.12	97.31	0	93	42.3	68391	4369253	Bacteria
MHh4.bin.13	100	0.63	57	31.4	67868	2300663	Firmicutes
MHh4.bin.14	98.76	0.62	73	62.4	45105	2375863	Proteobacteria
MHh4.bin.15	97.47	0.38	41	45.1	153582	4398285	Bacteroidales
MHh4.bin.16	94.55	0.19	151	45.5	37811	3578367	Bacteroidales
MHh4.bin.17	93.59	0	38	58.8	117665	2787940	Bacteroidetes
MHh4.bin.18	92.62	0	125	51.3	23899	2179116	Clostridiales
MHh4.bin.19	99.98	1.5	15	43.8	482708	2404234	Selenomonadales
MHh4.bin.2	98.83	0	62	41.6	74312	2581547	Lachnospiraceae
MHh4.bin.20	96.36	0.82	85	55.4	76377	4613664	Enterobacteriaceae
MHh4.bin.21	96.6	1.04	245	56.6	13373	2363840	Clostridiales
MHh4.bin.22	97.99	1.51	83	61.7	40632	2429379	Clostridiales
MHh4.bin.23	97.21	1.68	141	43.6	30968	2840182	Lachnospiraceae
MHh4.bin.24	90.6	0.67	64	60.5	69471	2535615	Clostridiales
MHh4.bin.25	88.25	0.51	20	59.4	157555	2422249	Bacteroidetes
MHh4.bin.26	87.26	0.57	124	42.2	45273	3484406	Bacteroidales
MHh4.bin.27	99.33	3.45	184	50.6	43778	4783347	Enterobacteriaceae
MHh4.bin.28	98.66	3.36	214	33.2	23014	3259163	Clostridiales
MHh4.bin.29	88.79	1.67	94	42.3	50296	3290100	Bacteroidales
MHh4.bin.3	98.63	0	47	42.8	85646	2729872	Clostridiales
MHh4.bin.30	93.89	2.7	66	52	143966	4639088	Bacteria
MHh4.bin.4	99.32	0.19	90	49.3	111443	5794705	Clostridiales
MHh4.bin.5	99.44	0.24	41	49.2	116981	3117932	Lachnospiraceae
MHh4.bin.6	99.52	0.26	95	41.5	56489	3254891	Lachnospiraceae
MHh4.bin.7	97.96	0	26	55.5	115147	2758404	Bacteria
MHh4.bin.8	97.85	0	115	43.2	46025	3927139	Bacteria
MHh4.bin.9	97.77	0	45	48.6	139975	3789529	Bacteroidales
MHh5.bin.1	100	0	101	34.8	56965	3860265	Bacteria
MHh5.bin.10	97.28	0	71	58.6	75966	3192506	Clostridiales
MHh5.bin.11	99.53	0.47	12	56.3	463246	1949610	Actinomycetaceae
MHh5.bin.12	98.66	0.34	38	38.4	81821	2241178	Clostridiales
MHh5.bin.13	97.17	0.09	68	44.2	110687	3932396	Bacteria
MHh5.bin.14	99.05	0.59	9	52.7	327909	2079177	Actinomycetaceae
MHh5.bin.15	98.54	0.58	45	43.3	102089	2766270	Lachnospiraceae
MHh5.bin.16	97.99	0.75	78	42.3	101276	4916040	Bacteroidales
MHh5.bin.17	97.28	0.68	224	56.3	16049	2465189	Clostridiales
MHh5.bin.18	96.33	0.53	142	58.2	48933	4748630	Enterobacteriaceae
MHh5.bin.19	99.52	1.44	36	54	109484	2224590	Bacteroidetes
MHh5.bin.2	100	0.08	21	60.1	184975	2365213	Bifidobacteriaceae
MHh5.bin.20	93.29	0.67	38	59.6	102022	2145435	Clostridiales
MHh5.bin.21	98.83	1.85	32	45.3	252997	3207365	Lachnospiraceae
MHh5.bin.22	93.29	0.84	32	61.9	79047	1977429	Clostridiales
MHh5.bin.23	95.47	1.34	263	38.5	14133	2574894	Clostridiales
MHh5.bin.24	100	2.83	30	40.3	178937	3384017	Bacteria
MHh5.bin.25	98.65	2.72	75	45.2	101070	4523486	Bacteroidales
MHh5.bin.26	87.52	0.56	115	39.3	17777	1562517	Streptococcus
MHh5.bin.27	87.87	0.91	249	39.3	7094	1485035	Lactobacillales
MHh5.bin.28	95.3	2.42	218	64.6	19154	2876978	Actinobacteria
MHh5.bin.29	95.84	2.62	211	61.9	24566	3501487	Clostridiales
MHh5.bin.3	99.33	0	55	53.9	84165	2765185	Clostridiales
MHh5.bin.30	91.23	1.75	51	41.7	81700	2382367	Lachnospiraceae
MHh5.bin.31	92.66	2.23	44	46.6	131936	4074984	Bacteroidales
MHh5.bin.32	80.89	0	24	60	95478	1553848	Bifidobacteriaceae
MHh5.bin.33	80.7	0	43	40.6	69482	2067801	Lachnospiraceae
MHh5.bin.34	81.72	0.23	547	48.6	5950	2969132	Clostridiales
MHh5.bin.35	88.6	1.66	125	45	21875	2241095	Lachnospiraceae
MHh5.bin.4	99.25	0	27	37.6	151142	2661260	Lactobacillales
MHh5.bin.5	99.55	0.08	18	59.6	154555	2134774	Bifidobacteriaceae
MHh5.bin.6	98.82	0	349	60	14510	3876716	Deltaproteobacteria
MHh5.bin.7	98.1	0	89	49.1	38925	2260642	Proteobacteria
MHh5.bin.8	97.62	0	43	58.8	118976	2608482	Clostridiales
MHh5.bin.9	97.28	0	87	57.8	52743	3453744	Clostridiales
MHh6.bin.1	100	0	52	43.9	139763	4118830	Bacteria
MHh6.bin.10	98.73	0.32	91	43.8	56594	3581317	Clostridiales
MHh6.bin.11	100	0.67	14	40.8	194422	2255347	Clostridiales
MHh6.bin.12	100	0.77	137	48.6	31717	2517473	Proteobacteria
MHh6.bin.13	98.96	0.73	245	45	29325	4488799	Paenibacillaceae
MHh6.bin.14	95.25	0	68	41.6	60431	3106925	Clostridiales
MHh6.bin.15	99.29	0.95	13	50.3	252515	1998195	Actinomycetaceae
MHh6.bin.16	97.47	0.78	114	28.3	57520	3992907	s__difficile
MHh6.bin.17	96.5	0.68	151	49.5	44737	4796113	Clostridiales
MHh6.bin.18	99.39	1.68	47	28.8	58191	1707419	Clostridiales
MHh6.bin.19	96.91	1.4	101	46.9	46556	2799177	Lactobacillus
MHh6.bin.2	100	0	55	31.4	106404	3151061	Bacteria
MHh6.bin.20	91.48	0.45	27	58.4	133105	2284987	Bifidobacteriaceae
MHh6.bin.21	99.37	2.22	47	48.3	198096	5433503	Clostridiales
MHh6.bin.22	87	0	18	60.1	164397	1713779	Bifidobacteriaceae
MHh6.bin.23	95.51	1.89	427	50.1	14683	4585483	Paenibacillaceae
MHh6.bin.24	84.27	0	21	60.4	145252	1953882	Bifidobacteriaceae
MHh6.bin.25	86.82	0.61	21	56.5	108946	1795144	Bifidobacteriaceae
MHh6.bin.26	99.07	3.09	34	44.6	136729	3120044	Lactobacillales
MHh6.bin.27	94.65	2.74	254	46.8	21514	4030635	Clostridiales
MHh6.bin.28	91.91	2.26	325	49.4	10244	2502447	Clostridiales
MHh6.bin.3	99.88	0	12	38.5	301291	2073672	Selenomonadales
MHh6.bin.4	98.86	0	65	46.3	94458	2864119	Lactobacillus
MHh6.bin.5	99.19	0.09	26	28	390903	3306664	Clostridiales
MHh6.bin.6	98.63	0	33	42.9	135360	2614400	Clostridiales
MHh6.bin.7	98.63	0	44	52.8	66493	1861055	Lactobacillales
MHh6.bin.8	97.91	0	139	37.7	29061	2694855	Lactobacillales
MHh6.bin.9	97.66	0	82	46.1	93724	5198592	Lachnospiraceae
MHh7.bin.1	99.42	0	57	41.8	63623	2540192	Lachnospiraceae
MHh7.bin.10	94.63	0	50	56.2	133009	2686373	Clostridiales
MHh7.bin.11	93.68	0.05	108	42.7	24433	1921280	Lachnospiraceae
MHh7.bin.12	93.67	0.17	91	60.2	30560	1923167	Bifidobacteriaceae
MHh7.bin.13	98.65	1.28	150	45.3	47116	4444686	Bacteroidales
MHh7.bin.14	93.97	0.36	78	59.7	31980	1728695	Bifidobacteriaceae
MHh7.bin.15	95.73	0.76	98	48.5	32758	2109512	Firmicutes
MHh7.bin.16	92.95	0.36	200	63.1	20825	2815117	Clostridiales
MHh7.bin.17	96.15	1.05	267	51.1	25688	4188739	Enterobacteriaceae
MHh7.bin.18	90.49	0	84	42.8	58628	3380332	Clostridiales
MHh7.bin.19	92.17	0.46	20	63.1	125322	1858222	Bifidobacteriaceae
MHh7.bin.2	99.33	0	76	57.4	44360	2416743	Clostridiales
MHh7.bin.20	95.58	1.26	146	60.3	24570	2437253	Clostridiales
MHh7.bin.21	90.22	0.38	157	42	36004	3830856	Bacteroidales
MHh7.bin.22	93.21	1	54	44.4	100948	3530572	Bacteroidales
MHh7.bin.23	93.51	1.11	241	45.3	17007	2652247	Clostridiales
MHh7.bin.24	96.16	1.75	72	40.4	64375	2875099	Lachnospiraceae
MHh7.bin.25	87.47	0.19	337	50.4	21477	4618089	Clostridiales
MHh7.bin.26	89.19	0.68	325	59.3	10613	2570171	Clostridiales
MHh7.bin.27	91.09	1.58	141	47	49546	3784828	Bacteroidales
MHh7.bin.28	85.96	0.59	472	60.5	6417	2640999	Deltaproteobacteria
MHh7.bin.3	99.36	0.06	51	47.1	171324	5673315	Clostridiales
MHh7.bin.4	98.66	0	43	59.7	103401	2977406	Clostridiales
MHh7.bin.5	98.11	0.13	61	29	69396	2828496	Bacteria
MHh7.bin.6	96.78	0	67	40.5	67860	2994445	Lachnospiraceae
MHh7.bin.7	98.8	0.48	23	58.3	233416	3195890	Bacteroidetes
MHh7.bin.8	95.91	0	53	42	68295	2393461	Lachnospiraceae
MHh7.bin.9	94.81	0	173	45.5	33089	3842226	Bacteroidales
MHlb1.bin.1	99.42	0	79	42.4	73722	3756840	Lachnospiraceae
MHlb1.bin.10	98.1	0.32	28	40.5	144538	2494294	Clostridiales
MHlb1.bin.11	98.83	0.58	49	42.1	88586	2591822	Lachnospiraceae
MHlb1.bin.12	96.2	0.15	49	60	80345	2119827	Bifidobacteriaceae
MHlb1.bin.13	98.72	0.96	33	54.5	110537	2151360	Bacteroidetes
MHlb1.bin.14	99.33	1.1	17	40.6	170027	2122057	Clostridiales
MHlb1.bin.15	94.97	0.47	101	62.3	41746	3199102	Clostridiales
MHlb1.bin.16	94.29	0.35	243	42.7	10981	2022665	Clostridiales
MHlb1.bin.17	91.95	0	56	56.1	94291	2729903	Clostridiales
MHlb1.bin.18	99.98	1.7	23	43.7	175229	2452700	Selenomonadales
MHlb1.bin.19	94.24	0.56	39	43.4	183829	4459437	Bacteroidales
MHlb1.bin.2	98.82	0	245	60	26819	4101888	Deltaproteobacteria
MHlb1.bin.20	98.24	1.69	46	49.6	263109	5767294	Clostridiales
MHlb1.bin.21	95.26	1.15	101	45.4	45823	3880468	Bacteroidales
MHlb1.bin.22	91.13	0.33	216	41.4	13960	2328284	Clostridiales
MHlb1.bin.23	92.25	0.67	138	60.4	25484	2515346	Clostridiales
MHlb1.bin.24	98.8	2	34	58.5	167803	3051648	Bacteroidetes
MHlb1.bin.25	91.95	0.67	82	55.2	49729	2753520	Clostridiales
MHlb1.bin.26	96.01	1.54	35	45.2	168885	4441599	Bacteroidales
MHlb1.bin.27	91.51	0.83	130	61.5	27947	1909614	Clostridiales
MHlb1.bin.28	89.88	0.67	101	55.4	31143	1932230	Clostridiales
MHlb1.bin.29	86.77	0.39	253	52.5	9681	1732961	Clostridiales
MHlb1.bin.3	97.99	0	27	55	174963	2997913	Clostridiales
MHlb1.bin.30	97.11	2.5	62	58.1	58523	2632026	Clostridiales
MHlb1.bin.31	89.6	1.01	78	61.6	50945	2297472	Clostridiales
MHlb1.bin.32	90.77	1.34	59	61	55430	2231959	Clostridiales
MHlb1.bin.33	98.99	3.27	98	45.4	57491	3293622	Prevotella
MHlb1.bin.34	94.99	2.57	87	42.1	71703	4272016	Bacteroidales
MHlb1.bin.35	89.63	1.82	103	57.1	36376	2182181	Clostridiales
MHlb1.bin.4	97.87	0	12	45.4	489311	2203598	Clostridiales
MHlb1.bin.5	98.7	0.19	77	49.7	52483	2820109	Bacteroidales
MHlb1.bin.6	97.32	0	9	52.7	430457	2072345	Clostridiales
MHlb1.bin.7	97.27	0	14	51.3	278404	2248807	Clostridiales
MHlb1.bin.8	97.21	0	171	43.2	32317	3734050	Bacteria
MHlb1.bin.9	97.96	0.17	31	55.5	112547	2822558	Bacteria
MHlb10.bin.1	99.52	0	60	41.4	68117	2865988	Lachnospiraceae
MHlb10.bin.10	97.62	0.48	32	58.5	129375	3060093	Bacteroidetes
MHlb10.bin.11	96.53	0.32	195	55.5	16392	2472042	Bacteroidetes
MHlb10.bin.12	97.7	0.63	55	44	81832	3228982	Clostridiales
MHlb10.bin.13	97.01	0.53	102	57.9	73042	5150621	Enterobacteriaceae
MHlb10.bin.14	96.19	0.46	187	51	39659	4185701	Enterobacteriaceae
MHlb10.bin.15	93.86	0	116	59.2	35158	2819579	Clostridiales
MHlb10.bin.16	95.58	0.38	128	45.5	52354	4087290	Bacteroidales
MHlb10.bin.17	98.92	1.08	55	43.5	159508	5043367	Bacteria
MHlb10.bin.18	92.87	0	206	50	46358	5660155	Clostridiales
MHlb10.bin.19	95.76	0.68	282	56.6	10801	2390416	Clostridiales
MHlb10.bin.2	100	0.11	87	48.7	46522	2490617	Proteobacteria
MHlb10.bin.20	92.57	0.11	77	39.3	55158	2000746	Prevotella
MHlb10.bin.21	94.49	0.71	46	45.4	117887	3933429	Bacteroidales
MHlb10.bin.22	96.51	1.2	142	63	32412	2800154	Clostridiales
MHlb10.bin.23	94.2	0.75	102	41.8	61785	4299718	Bacteroidales
MHlb10.bin.24	96.64	1.34	31	61.2	88433	2229525	Clostridiales
MHlb10.bin.25	92.9	0.79	131	49.1	30035	2486471	Clostridiales
MHlb10.bin.26	100	2.25	127	29.1	40145	3284771	Bacteria
MHlb10.bin.27	96.85	1.85	85	43.8	42820	2639381	Lachnospiraceae
MHlb10.bin.28	96.21	2.35	56	56.1	64854	2191700	Bifidobacteriaceae
MHlb10.bin.29	89.21	1.01	90	62.1	38709	2199585	Clostridiales
MHlb10.bin.3	99.54	0.23	32	59.9	100459	2124662	Bifidobacteriaceae
MHlb10.bin.30	94.19	2.01	44	59.8	71957	2007334	Bifidobacteriaceae
MHlb10.bin.31	86.64	0.56	76	42.2	68318	3288193	Bacteroidales
MHlb10.bin.32	91.38	1.53	77	59.3	35891	1996164	Clostridiales
MHlb10.bin.33	85.68	0.74	276	42.3	11008	2307498	Clostridiales
MHlb10.bin.34	91.03	1.81	174	59.4	19144	2188850	Clostridiales
MHlb10.bin.35	81.65	0.02	82	48.8	31983	1851788	Firmicutes
MHlb10.bin.36	84.57	0.73	269	47.4	7050	1583276	Bacteria
MHlb10.bin.37	97.32	3.36	39	58.9	67815	2127754	Clostridiales
MHlb10.bin.4	97.99	0	31	51.8	163722	2500083	Clostridiales
MHlb10.bin.5	97.59	0	100	41.6	33702	2484173	Lachnospiraceae
MHlb10.bin.6	97.17	0	81	58.6	46044	2890702	Bacteroidetes
MHlb10.bin.7	96.98	0	11	36.6	259374	1902522	Clostridiales
MHlb10.bin.8	99.33	0.67	26	40.6	125175	2065434	Clostridiales
MHlb10.bin.9	95.91	0	60	41.6	62433	2372588	Lachnospiraceae
MHlb11.bin.1	100	0	17	60.1	188627	2284480	Bifidobacteriaceae
MHlb11.bin.10	98.64	0.45	23	59.4	160775	2126676	Bifidobacteriaceae
MHlb11.bin.11	99.38	0.62	170	55.6	21186	2811454	Proteobacteria
MHlb11.bin.12	95.71	0	46	46.6	183462	4195381	Bacteroidales
MHlb11.bin.13	98.66	0.67	19	51.6	217418	2302498	Clostridiales
MHlb11.bin.14	94.63	0	160	48.2	16756	1867718	Clostridiales
MHlb11.bin.15	94.62	0	52	42.3	138185	4453366	Bacteria
MHlb11.bin.16	96.43	0.4	139	42.3	45449	4001779	Bacteroidales
MHlb11.bin.17	97.6	0.67	82	56.9	45066	2654259	Clostridiales
MHlb11.bin.18	97.58	0.81	41	52.9	70862	2125354	Clostridia
MHlb11.bin.19	99.3	1.17	77	58.1	60986	3096247	Clostridiales
MHlb11.bin.2	98.63	0	63	39.1	44071	2005471	Prevotella
MHlb11.bin.20	93.33	0	46	25.9	48702	1283720	Bacteria
MHlb11.bin.21	99.06	1.16	192	31.4	33098	3195282	Bacteria
MHlb11.bin.22	97.58	1.08	153	27.5	34337	3505642	Clostridiales
MHlb11.bin.23	91.72	0	33	47	93451	1983748	Clostridiales
MHlb11.bin.24	99.98	1.7	26	43.7	129462	2357663	Selenomonadales
MHlb11.bin.25	91.39	0	75	52.6	42743	1923188	Clostridiales
MHlb11.bin.26	90.32	0.15	274	42.8	25709	4811479	Bacteroidales
MHlb11.bin.27	91.2	0.48	33	58.7	150843	2925307	Bacteroidetes
MHlb11.bin.28	95.16	1.61	21	54.7	320248	2689442	Clostridia
MHlb11.bin.29	88.59	0.34	12	44.4	203287	1739396	Clostridiales
MHlb11.bin.3	98.25	0	72	41.5	58975	2699108	Lachnospiraceae
MHlb11.bin.30	88.37	0.7	209	57.2	14292	2240682	Clostridiales
MHlb11.bin.31	91.73	1.44	27	58.8	157387	2819343	Bacteroidetes
MHlb11.bin.32	93.62	2.01	63	62.1	52877	2085770	Clostridiales
MHlb11.bin.33	92.22	2.13	180	57.3	20412	2641106	Clostridiales
MHlb11.bin.34	87.92	1.34	27	56.7	97704	2190022	Clostridiales
MHlb11.bin.35	100	3.77	29	40.3	252170	3305025	Bacteria
MHlb11.bin.36	84.09	0.7	430	59	7446	2543538	Clostridiales
MHlb11.bin.4	99.06	0.24	94	37.6	41514	2728576	Bacteria
MHlb11.bin.5	97.57	0	51	58.5	85863	2559998	Bacteroidetes
MHlb11.bin.6	97.5	0	38	45.2	165257	4481585	Bacteroidales
MHlb11.bin.7	99.23	0.38	104	43.1	95434	6849654	Bacteroidales
MHlb11.bin.8	99.46	0.48	21	56.7	172433	2196549	Bacteroidetes
MHlb11.bin.9	96.68	0	330	59.9	16657	3895073	Deltaproteobacteria
MHlb12.bin.1	100	0	37	53.3	97043	2293446	Selenomonadales
MHlb12.bin.10	98.25	0.19	134	48.3	36243	3600723	Bacteroidales
MHlb12.bin.11	99.98	0.6	45	54.1	81810	2411446	Selenomonadales
MHlb12.bin.12	96.81	0	130	44.9	28561	2587695	Bacteroidales
MHlb12.bin.13	96.42	0	64	50	57297	2475534	Bacteroidales
MHlb12.bin.14	96.34	0	70	41.3	92224	2718161	Lachnospiraceae
MHlb12.bin.15	96.2	0	121	59.1	25718	1987181	Clostridiales
MHlb12.bin.16	98.94	0.97	80	44.9	47936	2908014	Bacteroidales
MHlb12.bin.17	94.99	0.46	106	49.8	39809	2957382	Bacteroidales
MHlb12.bin.18	97.27	1.01	18	50.9	184903	2361763	Clostridiales
MHlb12.bin.19	100	1.61	49	59.9	97343	2224558	Bifidobacteriaceae
MHlb12.bin.2	100	0	16	31.1	146305	1752857	Euryarchaeota
MHlb12.bin.20	98.12	1.25	128	56.8	28804	2329402	Proteobacteria
MHlb12.bin.21	94.21	0.5	108	50.7	36000	2461216	Bacteroidales
MHlb12.bin.22	99.42	1.6	33	43.4	111590	2651140	Lachnospiraceae
MHlb12.bin.23	93.07	0.49	111	51.1	30833	2687634	Bacteroidales
MHlb12.bin.24	94.06	0.74	70	46.4	79052	3206145	Bacteroidales
MHlb12.bin.25	94.35	0.81	43	60.1	119091	1958357	Actinobacteria
MHlb12.bin.26	89.93	0	9	53.7	335618	1697939	Clostridiales
MHlb12.bin.27	91.28	0.67	38	60.3	89150	1913489	Clostridiales
MHlb12.bin.28	92.63	0.96	300	45.7	18286	3583923	Bacteroidales
MHlb12.bin.29	93.25	1.12	223	52.7	14987	2518966	Bacteroidales
MHlb12.bin.3	99.63	0	35	37.5	101224	2795703	Lactobacillales
MHlb12.bin.30	91.59	1.03	198	61.6	14299	2014195	Clostridiales
MHlb12.bin.31	95.08	1.83	78	51.6	65231	3445662	Bacteroidetes
MHlb12.bin.32	88.92	0.63	114	40.3	33292	2301780	Clostridiales
MHlb12.bin.33	93.65	1.59	103	59.2	36254	2688889	Clostridiales
MHlb12.bin.34	94.78	1.95	104	46.7	70018	3925917	Bacteroidales
MHlb12.bin.35	95.03	2.02	58	55.6	104343	4356020	Enterobacteriaceae
MHlb12.bin.36	92.95	1.61	108	49.5	25456	1848302	Clostridia
MHlb12.bin.37	84.23	0	49	58.7	57729	2255884	Clostridiales
MHlb12.bin.38	86.91	0.67	82	59.5	39372	2362938	Clostridiales
MHlb12.bin.39	94.4	2.19	137	42.3	55305	4916164	Bacteroidales
MHlb12.bin.4	99.41	0	141	60.1	48834	3892836	Deltaproteobacteria
MHlb12.bin.40	94.25	2.22	192	49.4	17450	2316005	Clostridiales
MHlb12.bin.41	84.48	0.34	327	61.7	7591	2061987	Clostridiales
MHlb12.bin.42	89.51	1.44	103	46.9	34519	2624323	Prevotella
MHlb12.bin.43	98.1	3.16	89	44	50527	3237723	Clostridiales
MHlb12.bin.44	93.4	2.36	160	33.6	20966	2073095	Bacteria
MHlb12.bin.45	85.97	0.99	438	43.3	9169	3059118	Bacteria
MHlb12.bin.46	87.34	1.46	217	42	17625	2761401	Lachnospiraceae
MHlb12.bin.5	99.95	0.11	62	48.1	72838	2809105	Proteobacteria
MHlb12.bin.6	99.29	0	79	50.6	32193	1889785	Clostridiales
MHlb12.bin.7	99.53	0.08	96	57.9	40183	2655153	Veillonellaceae
MHlb12.bin.8	98.73	0	39	46.7	64900	1600410	Firmicutes
MHlb12.bin.9	97.69	0	68	45.5	81205	3732426	Bacteroidales
MHlb13.bin.1	100	0	119	59.7	57018	4080097	Deltaproteobacteria
MHlb13.bin.10	98.33	0	27	45.5	221679	4092297	Bacteroidales
MHlb13.bin.11	98.12	0	84	57.4	49783	2388240	Proteobacteria
MHlb13.bin.12	98.05	0	82	41.8	55565	2414072	Lachnospiraceae
MHlb13.bin.13	97.99	0	65	42.3	58117	2620629	Clostridiales
MHlb13.bin.14	98.66	0.34	45	38.7	46916	2065399	Clostridiales
MHlb13.bin.15	98.46	0.38	44	45.1	164007	4509326	Bacteroidales
MHlb13.bin.16	95.97	0	21	36.6	114667	1660927	Clostridiales
MHlb13.bin.17	98.89	0.69	63	50.6	62302	2864744	Bacteroidales
MHlb13.bin.18	98.66	0.67	19	33.3	205441	2210224	Clostridiales
MHlb13.bin.19	96.73	0.34	79	58.9	31824	1963952	Clostridiales
MHlb13.bin.2	100	0	46	53.1	67421	2259496	Selenomonadales
MHlb13.bin.20	96.79	0.37	62	41.8	115841	5063008	Bacteroidales
MHlb13.bin.21	96.64	0.34	24	44.7	121949	1848296	Clostridiales
MHlb13.bin.22	98.29	0.68	51	42.9	89943	2836029	Clostridiales
MHlb13.bin.23	97.12	0.48	29	59.8	147595	2665796	Bacteroidetes
MHlb13.bin.24	99.33	1.01	24	40.8	106864	2028100	Clostridiales
MHlb13.bin.25	96.71	0.51	211	58.8	17019	2416728	Bacteroidetes
MHlb13.bin.26	99.31	1.08	30	62.8	97805	2175790	Bifidobacteriaceae
MHlb13.bin.27	97.79	1	73	60.3	35552	1936742	Bifidobacteriaceae
MHlb13.bin.28	94.34	0.37	38	44.6	134469	3414250	Bacteroidales
MHlb13.bin.29	99.98	1.5	22	43.6	181707	2386981	Selenomonadales
MHlb13.bin.3	100	0	12	31.1	198152	1738690	Euryarchaeota
MHlb13.bin.30	96.31	0.94	76	42.8	130898	5830862	Bacteroides
MHlb13.bin.31	97.27	1.34	23	51.4	131629	2237608	Clostridiales
MHlb13.bin.32	98.45	1.59	78	42.8	55568	3323066	Lachnospiraceae
MHlb13.bin.33	94.56	0.85	245	56.5	12087	2233924	Clostridiales
MHlb13.bin.34	97.08	1.43	50	46.5	134043	4352639	Bacteroidales
MHlb13.bin.35	99.94	2.19	52	59.1	93877	3027001	Bacteroidetes
MHlb13.bin.36	94.68	1.14	84	56.5	42678	2188264	Bifidobacteriaceae
MHlb13.bin.37	91.14	0.47	112	49	29535	2418499	Clostridiales
MHlb13.bin.38	92.27	0.72	94	41	63956	3405821	Lachnospiraceae
MHlb13.bin.39	94.71	1.44	116	55.1	30137	2672833	Bacteroidetes
MHlb13.bin.4	99.62	0	57	43.7	91203	3080449	Bacteroidales
MHlb13.bin.40	93.94	1.34	44	49.5	82853	2027568	Clostridiales
MHlb13.bin.41	92.69	1.12	105	62	25666	1818834	Clostridiales
MHlb13.bin.42	93.25	1.27	108	44.4	35124	1860062	Firmicutes
MHlb13.bin.43	98.75	2.4	51	41.7	92314	2902304	Lachnospiraceae
MHlb13.bin.44	89.47	0.56	97	42.4	42067	3123751	Bacteroidales
MHlb13.bin.45	95.78	2.01	45	61.3	56133	1846608	Clostridiales
MHlb13.bin.46	88.35	0.67	111	53.4	29039	2093303	Clostridiales
MHlb13.bin.47	89.93	1.03	96	62.4	25793	1823090	Clostridiales
MHlb13.bin.48	94.63	2.01	87	38.3	46195	2831963	Clostridiales
MHlb13.bin.49	90.63	1.25	172	41.9	35086	4103550	Bacteroidales
MHlb13.bin.5	99.46	0	82	43.3	76371	4134448	Bacteria
MHlb13.bin.50	95.2	2.22	195	41.6	27628	3419938	Clostridiales
MHlb13.bin.51	97.85	2.94	61	50.9	60284	2028483	Bacteria
MHlb13.bin.52	85.74	0.67	57	59	50922	2071363	Clostridiales
MHlb13.bin.53	90.79	1.74	95	59.9	33902	1881234	Bifidobacteriaceae
MHlb13.bin.54	93.69	2.68	40	36	131968	2607297	Clostridiales
MHlb13.bin.55	87.13	1.42	210	48.8	20178	2529873	Clostridiales
MHlb13.bin.6	98.88	0	62	48.5	95923	3587125	Bacteroidales
MHlb13.bin.7	99.37	0.11	103	50.6	83885	4602315	Enterobacteriaceae
MHlb13.bin.8	98.79	0	81	53.1	36863	1998178	Clostridia
MHlb13.bin.9	98.66	0	37	40.8	90796	2568115	Clostridiales
MHlb14.bin.1	100	0	27	54.9	134102	2766237	Bacteroidetes
MHlb14.bin.10	97.33	0	24	60.4	92935	1863540	Bifidobacteriaceae
MHlb14.bin.11	97.32	0	154	51.4	23336	2347234	Clostridiales
MHlb14.bin.12	99.52	0.48	21	46.1	173771	2522973	Bacteroidetes
MHlb14.bin.13	96.88	0	46	47.1	70216	2272502	Clostridiales
MHlb14.bin.14	96.64	0	21	53.8	149581	1861784	Clostridiales
MHlb14.bin.15	99.44	0.72	47	49.7	104501	2940939	Lachnospiraceae
MHlb14.bin.16	98.83	0.61	55	41.7	72273	2480017	Lachnospiraceae
MHlb14.bin.17	95.6	0	13	47.3	336776	1892420	Bacteria
MHlb14.bin.18	95.25	0	122	56.5	17756	1659326	Firmicutes
MHlb14.bin.19	95	0	63	47.6	71153	3209923	Bacteroidales
MHlb14.bin.2	99.41	0	159	59.6	49950	4125510	Deltaproteobacteria
MHlb14.bin.20	100	1.05	60	31.4	67943	2309849	Firmicutes
MHlb14.bin.21	98.33	0.74	42	46.9	107426	3222339	Bacteroidales
MHlb14.bin.22	98.69	0.88	118	59.9	28622	2211775	Bifidobacteriaceae
MHlb14.bin.23	99.33	1.01	16	40.6	435034	2035523	Clostridiales
MHlb14.bin.24	97.32	0.67	26	50.2	122043	2347258	Clostridiales
MHlb14.bin.25	97.3	0.68	89	45.3	52347	3084961	Prevotella
MHlb14.bin.26	97.36	0.75	77	45.5	41673	2577661	Bacteroidales
MHlb14.bin.27	93.55	0	20	63.5	193503	2482969	Actinobacteria
MHlb14.bin.28	99.3	1.17	88	57.8	59039	3176498	Clostridiales
MHlb14.bin.29	93.4	0	66	54.2	51937	2607540	Prevotella
MHlb14.bin.3	99.33	0	24	44.4	178322	2680824	Clostridiales
MHlb14.bin.30	96.42	0.67	69	56.2	48556	2734851	Clostridiales
MHlb14.bin.31	99.98	1.5	21	43.7	195803	2330599	Selenomonadales
MHlb14.bin.32	93.02	0.18	46	54.6	78518	2427752	Bacteroidales
MHlb14.bin.33	96.6	1	51	45.9	123040	3165157	Bacteroidales
MHlb14.bin.34	99.42	1.6	71	38.8	41344	2012384	Selenomonadales
MHlb14.bin.35	97.38	1.3	73	44.6	68035	3496991	Bacteroidales
MHlb14.bin.36	95.13	0.89	170	53.7	16489	2019591	Clostridiales
MHlb14.bin.37	92.53	0.41	337	45.6	14707	3646134	Bacteroidales
MHlb14.bin.38	96.84	1.29	51	45.7	104210	3099221	Clostridiales
MHlb14.bin.39	98.39	1.61	25	62	218581	2294578	Actinobacteria
MHlb14.bin.4	99.18	0	30	46.8	124896	2085926	Lactobacillales
MHlb14.bin.40	93.82	0.72	15	24.5	107347	1254957	Bacteria
MHlb14.bin.41	94.01	0.76	211	45.7	22243	2993761	Clostridiales
MHlb14.bin.42	95.3	1.14	33	33.4	101734	2505418	Clostridiales
MHlb14.bin.43	93.18	0.74	114	42.8	75320	6103345	Bacteroidales
MHlb14.bin.44	98.8	1.88	33	54.6	100152	2157682	Bacteroidetes
MHlb14.bin.45	89.33	0	20	27.5	251007	1126993	Bacteria
MHlb14.bin.46	96.43	1.48	82	38.4	37078	2565901	Clostridiales
MHlb14.bin.47	88.89	0	72	43.4	37453	1959405	Lachnospiraceae
MHlb14.bin.48	94.7	1.24	112	59.5	38335	2931146	Bacteroidetes
MHlb14.bin.49	91.42	0.67	55	62.2	46681	1772493	Clostridiales
MHlb14.bin.5	98.66	0	23	44.3	176717	2698611	Clostridiales
MHlb14.bin.50	93	1.01	206	52.9	12731	1964817	Clostridiales
MHlb14.bin.51	91.09	0.69	256	45.5	7825	1684776	Clostridiales
MHlb14.bin.52	98.55	2.27	31	46	124931	2785502	Lachnospiraceae
MHlb14.bin.53	89.89	0.56	22	29.6	105764	1229312	Bacteria
MHlb14.bin.54	96.99	2.01	49	40.9	92870	2661237	Clostridiales
MHlb14.bin.55	98.62	2.42	23	62.7	125251	2238909	Bifidobacteriaceae
MHlb14.bin.56	93.82	1.61	150	60	21198	1994470	Actinobacteria
MHlb14.bin.57	96.24	2.11	272	27.3	14851	2482139	Clostridiales
MHlb14.bin.58	88.21	0.69	124	43.3	32839	2500029	Clostridiales
MHlb14.bin.59	88.89	0.85	17	32.9	143270	1829382	Bacteria
MHlb14.bin.6	97.96	0	28	55.5	187413	2816546	Bacteria
MHlb14.bin.60	91.81	1.46	148	41.6	22695	2073508	Lachnospiraceae
MHlb14.bin.61	90.27	1.2	432	42.6	8103	2829324	Clostridiales
MHlb14.bin.62	90.38	1.25	181	41.6	36572	4406922	Bacteroidales
MHlb14.bin.63	91.88	1.59	275	56.4	12082	2396136	Clostridiales
MHlb14.bin.64	94.3	2.24	189	38.6	15327	2319309	Clostridiales
MHlb14.bin.65	87.47	1.01	64	59	34823	1642489	Clostridiales
MHlb14.bin.66	85.44	0.61	37	56.6	73049	1661625	Bifidobacteriaceae
MHlb14.bin.67	90.19	1.58	167	41.1	32130	3269261	Clostridiales
MHlb14.bin.68	93.16	2.27	211	48.8	16213	2312316	Proteobacteria
MHlb14.bin.69	89.28	1.51	226	43.4	17477	2658208	Clostridiales
MHlb14.bin.7	97.85	0	46	51.3	71269	1846847	Bacteria
MHlb14.bin.70	95.85	2.92	69	43.5	49210	2210204	Lachnospiraceae
MHlb14.bin.8	99.19	0.28	11	54.3	277635	1670774	Actinobacteria
MHlb14.bin.9	99.62	0.38	31	43.8	137805	2852108	Bacteroidales
MHlb15.bin.1	99.59	0	27	43.5	216811	3136685	Bacteroidales
MHlb15.bin.10	96.77	0	41	50.9	88167	1938403	Bacteria
MHlb15.bin.11	98.65	0.38	53	42.2	99703	3608156	Bacteroidales
MHlb15.bin.12	98.3	0.5	33	45.6	109349	2610099	Bacteroidales
MHlb15.bin.13	95.65	0	90	44.6	37243	2568682	Clostridiales
MHlb15.bin.14	97.12	0.37	82	46.7	73514	4140140	Bacteroidales
MHlb15.bin.15	98.14	0.62	106	61.7	38027	2636507	Proteobacteria
MHlb15.bin.16	94.04	0	61	46.2	69482	3320476	Bacteroidales
MHlb15.bin.17	97.41	0.69	107	48.2	44446	2933989	Bacteroidales
MHlb15.bin.18	100	1.27	82	31.5	48459	2352071	Firmicutes
MHlb15.bin.19	93.57	0	35	43.6	101786	2413789	Lachnospiraceae
MHlb15.bin.2	99.42	0	57	41.6	64240	2560344	Lachnospiraceae
MHlb15.bin.20	96.64	0.67	88	53.3	48493	2317936	Clostridiales
MHlb15.bin.21	93.2	0	221	56.4	15203	2371387	Clostridiales
MHlb15.bin.22	96.2	0.63	69	44.2	66710	3095468	Clostridiales
MHlb15.bin.23	97.47	0.9	73	49	51531	2531543	Clostridiales
MHlb15.bin.24	98.32	1.2	31	54.4	91394	2307079	Bacteroidetes
MHlb15.bin.25	98.09	1.34	146	41.9	33760	2708639	Clostridiales
MHlb15.bin.26	92.22	0.38	100	42.2	68605	4471805	Bacteroidales
MHlb15.bin.27	95.49	1.09	46	41.8	73053	2567881	Lachnospiraceae
MHlb15.bin.28	98.73	1.76	43	43.5	102043	2979656	Lachnospiraceae
MHlb15.bin.29	89.64	0	68	42.1	86997	3200461	Bacteroidales
MHlb15.bin.3	98.82	0	269	60.3	20194	3601359	Deltaproteobacteria
MHlb15.bin.30	99.04	1.92	37	45	199398	4749685	Bacteroidales
MHlb15.bin.31	90.89	0.45	111	46.1	44429	3101759	Prevotella
MHlb15.bin.32	91.6	0.7	193	45.6	19505	2697657	Bacteroidales
MHlb15.bin.33	92.62	0.98	70	58.5	45788	2083034	Clostridiales
MHlb15.bin.34	90.4	0.63	198	49	18598	2447076	Clostridiales
MHlb15.bin.35	98.1	2.22	101	41.1	50505	3350489	Clostridiales
MHlb15.bin.36	89.92	0.89	68	43.2	119293	5356846	Bacteroides
MHlb15.bin.37	86.37	0.27	329	59.8	7374	1865850	Actinobacteria
MHlb15.bin.38	91.84	1.9	237	43.4	15764	2939503	Clostridiales
MHlb15.bin.4	99.93	0.25	56	50.8	134052	4649178	Enterobacteriaceae
MHlb15.bin.5	97.96	0	20	55.8	185800	2669056	Bacteria
MHlb15.bin.6	97.85	0	63	44.7	54798	1932330	Bacteria
MHlb15.bin.7	99.88	0.47	39	37.6	57793	1746782	Lactobacillales
MHlb15.bin.8	98.8	0.3	35	43.9	81193	2033423	Selenomonadales
MHlb15.bin.9	98.67	0.38	186	41.6	25999	3440676	Clostridiales
MHlb16.bin.1	100	0	30	60.2	117850	2260555	Bifidobacteriaceae
MHlb16.bin.10	95.69	0	221	56.3	14890	2438910	Clostridiales
MHlb16.bin.11	95.13	0	88	43	35629	2360998	Lachnospiraceae
MHlb16.bin.12	98.32	0.67	58	44.9	71732	2776203	Clostridiales
MHlb16.bin.13	99.52	0.96	33	53.9	106219	2354734	Bacteroidetes
MHlb16.bin.14	94.44	0	84	34.2	39052	2154083	Clostridiales
MHlb16.bin.15	99.33	1.01	21	40.7	197126	2095962	Clostridiales
MHlb16.bin.16	94.25	0	41	37.5	99215	2505802	Clostridiales
MHlb16.bin.17	93.87	0	93	33.5	33521	2302708	Bacteria
MHlb16.bin.18	96.98	0.67	123	48	21521	1975745	Clostridiales
MHlb16.bin.19	93.29	0	44	60.9	67168	2280668	Clostridiales
MHlb16.bin.2	100	0.11	96	48.9	36240	2374744	Proteobacteria
MHlb16.bin.20	93.29	0	17	61.9	262013	2037478	Clostridiales
MHlb16.bin.21	95.97	0.67	34	52	121495	2690493	Clostridiales
MHlb16.bin.22	98.83	1.27	72	45.3	60623	3114517	Lachnospiraceae
MHlb16.bin.23	96.89	1.34	146	38.4	27826	2773927	Clostridiales
MHlb16.bin.24	97.36	1.44	23	58.2	196988	3116318	Bacteroidetes
MHlb16.bin.25	96.41	1.36	94	48.3	42675	2839886	Clostridiales
MHlb16.bin.26	92.44	0.72	179	58.5	18768	2490099	Bacteroidetes
MHlb16.bin.27	97.99	2.01	74	37.1	51558	2542528	Clostridiales
MHlb16.bin.28	96.2	2.53	127	45.4	20826	1749727	Firmicutes
MHlb16.bin.29	87.92	1.34	287	46.1	9202	1992349	Clostridiales
MHlb16.bin.3	99.25	0	75	42	110217	4693604	Bacteroidales
MHlb16.bin.30	98.66	3.49	124	61.3	42094	3714872	Clostridiales
MHlb16.bin.31	81.29	0.12	193	44.3	12010	1930390	Lachnospiraceae
MHlb16.bin.32	90.04	1.9	124	40.1	31259	2418404	Clostridiales
MHlb16.bin.4	100	0.23	30	56.5	145954	2170942	Bifidobacteriaceae
MHlb16.bin.5	98.66	0	18	36.5	189687	1901060	Clostridiales
MHlb16.bin.6	98.73	0.02	103	48.6	31267	2103026	Firmicutes
MHlb16.bin.7	96.38	0	48	42	62686	2470418	Lachnospiraceae
MHlb16.bin.8	97.99	0.34	42	32.2	77370	2909222	Clostridiales
MHlb16.bin.9	99.33	0.67	23	50.5	178136	2848108	Clostridiales
MHlb17.bin.1	100	0	12	31.1	184069	1727848	Euryarchaeota
MHlb17.bin.10	96.84	0	88	49.2	52334	2916574	Bacteroidales
MHlb17.bin.11	96.2	0	48	59	115160	2410150	Clostridiales
MHlb17.bin.12	95.7	0	48	46.9	61233	1834003	Bacteria
MHlb17.bin.13	95.39	0	53	49.6	75262	2134109	Clostridiales
MHlb17.bin.14	96.15	0.23	76	59.9	51445	2504149	Clostridiales
MHlb17.bin.15	98.02	0.65	200	50.8	43191	4401840	Enterobacteriaceae
MHlb17.bin.16	94.72	0	78	42.1	82601	4160354	Bacteroidales
MHlb17.bin.17	97.32	0.53	63	54.3	53798	2752490	Prevotella
MHlb17.bin.18	97.52	0.62	64	59.5	88737	3679600	Comamonadaceae
MHlb17.bin.19	97.52	0.62	148	62.2	26107	2455255	Proteobacteria
MHlb17.bin.2	98.75	0	99	57.1	40288	2260752	Proteobacteria
MHlb17.bin.20	96.26	0.38	122	60.4	30923	2392105	Bifidobacteriaceae
MHlb17.bin.21	93.95	0	16	48.7	146116	1476974	Clostridia
MHlb17.bin.22	95.41	0.31	137	50.5	24103	2490546	Clostridiales
MHlb17.bin.23	99.37	1.27	39	46.4	99564	3027390	Clostridiales
MHlb17.bin.24	93.12	0.02	137	43.3	27585	2948479	Bacteroidales
MHlb17.bin.25	92.73	0	123	47.3	19897	1897603	Clostridiales
MHlb17.bin.26	99.33	1.34	24	35.2	118462	2413042	Clostridiales
MHlb17.bin.27	93.08	0.13	111	45.6	47252	3671455	Bacteroidales
MHlb17.bin.28	97.26	1	55	44.3	90630	3752278	Bacteroidales
MHlb17.bin.29	93.65	0.34	153	51.6	21845	2019412	Clostridiales
MHlb17.bin.3	99.33	0.13	71	61.6	71874	3631545	Clostridiales
MHlb17.bin.30	94.63	0.67	63	46	55907	2536418	Clostridiales
MHlb17.bin.31	94.59	0.68	30	57.3	110915	2466713	Bacteria
MHlb17.bin.32	94.59	0.68	13	55.1	305725	2364970	Bacteria
MHlb17.bin.33	98.25	1.46	139	41.8	30792	2447575	Lachnospiraceae
MHlb17.bin.34	92.08	0.34	134	52.2	23217	1950107	Clostridiales
MHlb17.bin.35	97.92	1.51	42	49.9	91028	2552250	Bacteroidales
MHlb17.bin.36	92.71	0.48	67	44.1	74136	3021821	Lachnospiraceae
MHlb17.bin.37	95.67	1.2	49	54.7	138442	2226616	Bacteroidetes
MHlb17.bin.38	95.86	1.38	487	60	10885	4004834	Deltaproteobacteria
MHlb17.bin.39	95.9	1.42	125	58.7	38121	3104641	Clostridiales
MHlb17.bin.4	98.19	0	39	41.9	69376	1605356	Actinobacteria
MHlb17.bin.40	98.57	2.17	103	41.4	51518	3420999	Lachnospiraceae
MHlb17.bin.41	92.72	1.01	110	60.7	36815	2713583	Clostridiales
MHlb17.bin.42	96.9	1.88	53	58.2	77575	2855017	Clostridia
MHlb17.bin.43	97.32	2.01	83	58.5	64991	3803102	Clostridiales
MHlb17.bin.44	93.94	1.34	27	49.6	81047	1901978	Clostridiales
MHlb17.bin.45	95.44	1.7	224	31.6	19688	2438526	Firmicutes
MHlb17.bin.46	95.24	1.67	51	32.7	40011	1750035	Bacteria
MHlb17.bin.47	90.32	0.81	55	46	74275	1776506	Clostridia
MHlb17.bin.48	89.81	0.71	44	45	172782	4472969	Bacteroidales
MHlb17.bin.49	89.26	0.67	32	58.4	91682	2110848	Clostridiales
MHlb17.bin.5	97.96	0	22	55.4	251485	2730882	Bacteria
MHlb17.bin.50	98.6	2.56	84	58.5	52465	2875838	Clostridiales
MHlb17.bin.51	99.52	2.8	47	58.5	92934	3148437	Bacteroidetes
MHlb17.bin.52	96.63	2.25	86	47.3	24626	1508870	Bacteria
MHlb17.bin.53	91.89	1.34	86	59.1	32076	1876774	Clostridiales
MHlb17.bin.54	96.81	2.35	119	60.5	36863	2669239	Clostridiales
MHlb17.bin.55	89.26	0.84	271	57.3	9099	1900839	Clostridiales
MHlb17.bin.56	97.18	2.69	60	61.3	82243	3343438	Clostridia
MHlb17.bin.57	92.65	1.79	194	33.6	17671	2291932	Bacteria
MHlb17.bin.58	88.26	1.01	76	53.7	38308	1886859	Clostridiales
MHlb17.bin.59	91.57	1.69	33	25.6	74655	1378476	Bacteria
MHlb17.bin.6	97.58	0	53	52.9	64257	2064536	Clostridia
MHlb17.bin.60	95.09	2.69	98	55.7	53275	1945627	Bifidobacteriaceae
MHlb17.bin.61	87.08	1.12	38	28.2	57347	1038736	Bacteria
MHlb17.bin.62	88.1	1.34	96	59.9	26053	1754856	Actinobacteria
MHlb17.bin.63	90.32	1.88	164	54.2	14419	1553318	Clostridia
MHlb17.bin.64	92.13	2.25	24	25.6	84623	1107644	Bacteria
MHlb17.bin.65	84.02	0.63	301	48.9	9618	2383095	Clostridiales
MHlb17.bin.66	87.42	1.41	366	56	11422	3153571	Bacteria
MHlb17.bin.67	91.57	2.25	30	26.7	46343	1085927	Bacteria
MHlb17.bin.68	83.67	0.72	387	51.9	7444	2339206	Bacteroidales
MHlb17.bin.69	83.45	0.68	340	61.2	7657	2105747	Clostridiales
MHlb17.bin.7	97.31	0	127	43.4	39203	3565358	Bacteria
MHlb17.bin.8	97.17	0	98	33.9	34778	2229301	Bacteria
MHlb17.bin.9	98.66	0.34	46	38.5	72620	2167733	Clostridiales
MHlb18.bin.1	100	0	22	58.8	224677	3101914	Bacteroidetes
MHlb18.bin.10	95.62	0	20	58.2	229359	2835636	Bacteria
MHlb18.bin.11	97.66	0.47	23	66.1	465408	6761658	Burkholderiales
MHlb18.bin.12	96.36	0.23	83	56.8	45825	2090377	Bifidobacteriaceae
MHlb18.bin.13	96.95	0.47	24	61.3	146502	2755512	Betaproteobacteria
MHlb18.bin.14	96.99	0.48	62	41.9	114994	4253684	Bacteroidales
MHlb18.bin.15	97.77	0.74	26	46.7	184343	4179384	Bacteroidales
MHlb18.bin.16	93.91	0	57	56.4	210839	4877181	Alphaproteobacteria
MHlb18.bin.17	99.25	1.13	15	42.7	538260	3503261	Lactobacillales
MHlb18.bin.18	94.17	0.34	128	60.4	27579	2385808	Clostridiales
MHlb18.bin.19	95.75	0.68	220	56.5	14167	2381358	Clostridiales
MHlb18.bin.2	99.86	0.01	52	41.1	88338	2543986	Moraxellaceae
MHlb18.bin.20	98.91	1.37	140	43.7	33559	2933404	Pseudomonadales
MHlb18.bin.21	92.56	0.32	224	41.7	23628	3206561	Clostridiales
MHlb18.bin.22	98.99	1.94	19	46.5	563275	5323025	Gammaproteobacteria
MHlb18.bin.23	91.23	0.58	530	64.1	8848	3603277	Actinomycetales
MHlb18.bin.24	88.8	0.16	169	66.8	33165	3985551	Xanthomonadaceae
MHlb18.bin.25	88.08	0.62	63	60.7	63900	2646581	Comamonadaceae
MHlb18.bin.26	88.17	0.77	419	37.7	6572	2336528	Lactobacillales
MHlb18.bin.27	89.15	1.17	180	62.2	32784	3831582	Gammaproteobacteria
MHlb18.bin.28	94.32	2.38	21	68.7	350735	4204092	Alphaproteobacteria
MHlb18.bin.29	95.21	2.56	272	51	24648	4133686	Enterobacteriaceae
MHlb18.bin.3	99.42	0.13	53	45.1	113097	4764901	Bacteroidales
MHlb18.bin.30	82.15	0	302	51.8	6544	1719725	Clostridiales
MHlb18.bin.31	80.34	0	65	43	111738	5225748	Bacteria
MHlb18.bin.4	99.68	0.28	55	41.4	90316	3202623	Moraxellaceae
MHlb18.bin.5	98.1	0	29	34.5	196682	2938978	Flavobacteriaceae
MHlb18.bin.6	97.63	0	86	27.4	33159	1970368	Bacteria
MHlb18.bin.7	97.42	0.1	72	40	87312	4318143	Bacteroidetes
MHlb18.bin.8	97.42	0.21	67	37.2	112438	4413104	Bacteroidetes
MHlb18.bin.9	98.07	0.48	33	41.6	117350	2617605	Lachnospiraceae
MHlb2.bin.1	100	0	65	53.5	58497	2297319	Selenomonadales
MHlb2.bin.10	97.77	0	44	48.5	147064	3562579	Bacteroidales
MHlb2.bin.11	98.66	0.34	51	39.1	55180	1942035	Clostridiales
MHlb2.bin.12	99.35	0.63	38	52.5	135904	2888082	Clostridiales
MHlb2.bin.13	97.99	0.4	15	44.5	224180	2030317	Clostridiales
MHlb2.bin.14	98.7	0.59	73	63.1	59667	2745903	Deltaproteobacteria
MHlb2.bin.15	96.71	0.24	37	58.8	116592	2718014	Bacteroidetes
MHlb2.bin.16	98.66	0.67	24	52	169572	2114117	Clostridiales
MHlb2.bin.17	97.21	0.58	95	49.2	46760	3009886	Bacteroidales
MHlb2.bin.18	96.42	0.68	120	59.6	31853	1927370	Veillonellaceae
MHlb2.bin.19	94.53	0.38	55	50.2	81908	2393741	Bacteroidales
MHlb2.bin.2	99.29	0	75	50.6	35537	1957661	Clostridiales
MHlb2.bin.20	94.09	0.36	138	47.2	16653	1727414	Bacteria
MHlb2.bin.21	95.89	0.74	168	48.6	28577	2628964	Proteobacteria
MHlb2.bin.22	92.62	0.13	142	62.4	33114	3216297	Clostridiales
MHlb2.bin.23	100	1.61	62	59.8	77109	2320716	Actinobacteria
MHlb2.bin.24	93.69	0.38	46	45	146039	4453649	Bacteroidales
MHlb2.bin.25	95.9	0.89	89	53.7	43112	2791118	Prevotella
MHlb2.bin.26	96.82	1.27	74	38.4	72214	2843292	Clostridiales
MHlb2.bin.27	93.26	0.69	127	49.3	30244	2411082	Clostridiales
MHlb2.bin.28	92.8	0.63	118	44.8	27912	2512348	Clostridiales
MHlb2.bin.29	97.37	1.6	68	45.3	62720	3304702	Prevotella
MHlb2.bin.3	99.25	0	34	43.5	122026	3085183	Bacteroidales
MHlb2.bin.30	96.61	1.51	82	42	73624	4300727	Bacteroidales
MHlb2.bin.31	92.59	0.84	76	33.4	41932	2126088	Bacteria
MHlb2.bin.32	97.54	2.01	40	58.3	117807	2460485	Clostridiales
MHlb2.bin.33	100	2.53	61	31	72905	2630953	Firmicutes
MHlb2.bin.34	98.42	2.37	244	51.2	13938	2328122	Firmicutes
MHlb2.bin.35	92.01	1.09	73	42.8	76635	3219340	Lachnospiraceae
MHlb2.bin.36	93.07	1.31	28	41.3	115866	2676808	Bacteroidales
MHlb2.bin.37	91.39	1.3	109	41.9	56136	3924485	Bacteroidales
MHlb2.bin.38	93.14	1.7	158	45.7	32617	3521557	Bacteroidales
MHlb2.bin.39	89.74	1.14	28	32.1	96732	1911059	Bacteria
MHlb2.bin.4	100	0.2	71	49.5	48093	2435228	Selenomonadales
MHlb2.bin.40	92.62	1.77	196	47.2	25974	3398669	Bacteroidales
MHlb2.bin.41	97.47	2.87	68	45.1	56898	2716191	Clostridiales
MHlb2.bin.42	89.22	1.36	84	58.4	37879	2166013	Clostridiales
MHlb2.bin.43	88.03	1.28	7	30.6	415083	1941371	Bacteria
MHlb2.bin.44	93.36	2.42	214	47	17936	2703157	Lachnospiraceae
MHlb2.bin.45	97.2	3.21	56	43.3	104053	3143886	Lachnospiraceae
MHlb2.bin.46	85.28	0.96	183	41.2	13900	2062875	Lachnospiraceae
MHlb2.bin.47	81.33	0.21	168	49.3	17390	1972108	Clostridiales
MHlb2.bin.5	98.73	0	31	46.8	72919	1614173	Firmicutes
MHlb2.bin.6	98.39	0	84	43.2	70395	3929358	Bacteria
MHlb2.bin.7	98.22	0	120	60	57287	4007693	Deltaproteobacteria
MHlb2.bin.8	98.08	0	37	59	113316	2847859	Bacteroidetes
MHlb2.bin.9	97.88	0	112	38.5	36720	3210104	Bacteroidales
MHlb3.bin.1	100	0	114	59.7	73858	4190060	Deltaproteobacteria
MHlb3.bin.10	95.27	0.45	62	45.2	90545	3281910	Prevotella
MHlb3.bin.11	96.6	0.74	73	58.7	76904	2432983	Clostridiales
MHlb3.bin.12	93.91	0.29	193	46	22233	2786949	Lachnospiraceae
MHlb3.bin.13	94.84	0.57	334	59.4	10696	2738694	Clostridiales
MHlb3.bin.14	92.11	0.13	24	60.4	162399	2828068	Clostridiales
MHlb3.bin.15	91.28	0	159	62.8	15965	1768605	Clostridiales
MHlb3.bin.16	94.43	0.68	239	59.6	14790	2723641	Clostridiales
MHlb3.bin.17	93.27	0.48	149	55.2	25882	2580113	Bacteroidetes
MHlb3.bin.18	98.73	1.6	179	52.8	22105	2745477	Clostridiales
MHlb3.bin.19	91.21	0.24	325	49.6	25658	5688894	Clostridiales
MHlb3.bin.2	100	0	63	55.2	72012	2912050	Proteobacteria
MHlb3.bin.20	95.32	1.07	31	45.4	153404	2855410	Lachnospiraceae
MHlb3.bin.21	90.92	0.42	184	46.4	17868	2753079	Bacteroidales
MHlb3.bin.22	93.8	1.14	145	62.2	38425	3066606	Clostridiales
MHlb3.bin.23	95.88	1.92	66	41.5	91875	4238721	Bacteroidales
MHlb3.bin.24	97.66	2.44	26	51.3	153222	2856147	Lachnospiraceae
MHlb3.bin.25	94.91	1.98	45	43.4	158546	4861721	Bacteroidales
MHlb3.bin.26	92.33	1.58	317	42.1	11525	2686946	Clostridiales
MHlb3.bin.27	93.26	1.83	278	51	20990	4063068	Enterobacteriaceae
MHlb3.bin.28	83.56	0.22	269	36.6	6463	1534022	Clostridiales
MHlb3.bin.29	85.22	1.01	336	49.9	6112	1817615	Burkholderiales
MHlb3.bin.3	99.42	0	39	45.2	211389	4572725	Bacteroidales
MHlb3.bin.4	98.92	0	52	43.4	129262	3967847	Bacteria
MHlb3.bin.5	98.87	0	29	43.6	185120	3193105	Bacteroidales
MHlb3.bin.6	99.52	0.16	26	55.9	200303	2492044	Bacteroidetes
MHlb3.bin.7	98.08	0.48	62	59.8	46032	2677543	Bacteroidetes
MHlb3.bin.8	94.15	0	50	41.7	60652	2283601	Lachnospiraceae
MHlb3.bin.9	93.85	0	52	45.6	98969	3638652	Bacteroidales
MHlb4.bin.1	98.39	0	71	43.4	84981	3903256	Bacteria
MHlb4.bin.10	98.8	0.48	32	58.5	387179	3175548	Bacteroidetes
MHlb4.bin.11	95.98	0.22	199	44.3	19051	2693619	Clostridiales
MHlb4.bin.12	97.78	0.63	65	45.4	37203	1732932	Firmicutes
MHlb4.bin.13	93.82	0	36	26.6	50361	1157020	Bacteria
MHlb4.bin.14	98.56	0.96	30	54.2	104559	2355916	Bacteroidetes
MHlb4.bin.15	97.88	0.9	54	45.2	113263	4061358	Bacteroidales
MHlb4.bin.16	96.15	0.68	121	60.2	27051	2513666	Clostridiales
MHlb4.bin.17	99.98	1.5	24	43.6	149933	2429222	Selenomonadales
MHlb4.bin.18	93.51	0.28	216	51.8	12216	2006511	Clostridiales
MHlb4.bin.19	97.9	1.17	151	58.3	32063	3015422	Clostridiales
MHlb4.bin.2	98.08	0	28	58.4	129984	2476430	Bacteroidetes
MHlb4.bin.20	91.72	0	30	57.5	125050	2275333	Clostridiales
MHlb4.bin.21	98.25	1.36	94	43	43982	2448247	Lachnospiraceae
MHlb4.bin.22	94.63	0.67	32	53.5	122405	2635837	Clostridiales
MHlb4.bin.23	94.93	0.75	224	41.9	15545	2519705	Lachnospiraceae
MHlb4.bin.24	90.57	0.06	80	46	50432	2999288	Bacteroidales
MHlb4.bin.25	98.66	1.68	24	35.7	201260	2835012	Clostridiales
MHlb4.bin.26	90.81	0.19	32	46.6	183392	3967470	Bacteroidales
MHlb4.bin.27	99.77	2.12	43	56.4	79616	2136449	Bifidobacteriaceae
MHlb4.bin.28	88.23	0	295	48.3	7041	1744450	Clostridiales
MHlb4.bin.29	94.3	1.34	108	37.4	27775	2142733	Clostridiales
MHlb4.bin.3	97.99	0	16	37.8	276978	1923877	Clostridiales
MHlb4.bin.30	94.69	1.45	82	41.8	48592	3083609	Lachnospiraceae
MHlb4.bin.31	86.8	0	319	42.7	9406	2307688	Clostridiales
MHlb4.bin.32	96.1	2.11	129	48.1	33415	2870475	Clostridiales
MHlb4.bin.33	92.3	1.36	302	56.4	9281	2235268	Clostridiales
MHlb4.bin.34	90.32	1.01	225	43.4	12773	2056444	Clostridiales
MHlb4.bin.35	87.84	0.6	67	45.4	39549	1798879	Clostridia
MHlb4.bin.36	90.72	1.34	271	49.8	13124	2543958	Clostridiales
MHlb4.bin.37	95.51	2.34	73	41.9	92902	4373696	Bacteroidales
MHlb4.bin.38	90.27	1.34	43	56.5	57135	1929028	Clostridiales
MHlb4.bin.39	95.58	2.5	38	45	161105	4722836	Bacteroidales
MHlb4.bin.4	97.96	0	23	55.4	218543	2726508	Bacteria
MHlb4.bin.40	91.25	1.68	113	44.6	41630	3534406	Bacteroidales
MHlb4.bin.5	99.33	0.34	36	36.5	204204	2258913	Clostridiales
MHlb4.bin.6	99.37	0.43	119	50.5	71458	4664998	Enterobacteriaceae
MHlb4.bin.7	97.34	0.03	28	59	182076	3366190	Bacteroidetes
MHlb4.bin.8	99.52	0.48	25	59.7	182985	2788473	Bacteroidetes
MHlb4.bin.9	96.64	0	159	51.3	22671	2302518	Clostridiales
MHlb5.bin.1	98.14	0	52	48.5	94894	3554565	Bacteroidales
MHlb5.bin.10	98.25	0.58	89	41.4	42621	2696906	Lachnospiraceae
MHlb5.bin.11	98.58	0.71	27	47.5	320417	4036538	Clostridiales
MHlb5.bin.12	97.96	0.68	20	58.2	185377	3044377	Bacteria
MHlb5.bin.13	97.26	0.68	110	59.1	35127	2817555	Clostridiales
MHlb5.bin.14	97.86	0.82	30	47.9	215768	3172562	Bacteroidales
MHlb5.bin.15	99.52	1.28	37	54.4	78842	2312971	Bacteroidetes
MHlb5.bin.16	97.99	1.01	30	38.8	116390	2109989	Clostridiales
MHlb5.bin.17	100	1.61	33	59.8	103295	2184439	Actinobacteria
MHlb5.bin.18	94.63	0.67	86	58.8	37656	2159819	Clostridiales
MHlb5.bin.19	93.47	1.08	525	44.2	11240	4495622	Bacteria
MHlb5.bin.2	97.55	0	42	49.8	103116	2562477	Bacteroidales
MHlb5.bin.20	91.51	0.71	57	51.7	96792	3166859	Bacteroidetes
MHlb5.bin.21	91.67	0.77	257	45.6	23629	4105282	Bacteroidales
MHlb5.bin.22	90.17	0.56	87	42.2	57878	3335083	Bacteroidales
MHlb5.bin.23	89.71	0.67	31	46.8	151347	2005893	Clostridiales
MHlb5.bin.24	93.03	1.51	211	54.6	16386	2503067	Bacteroidales
MHlb5.bin.25	84.68	0	34	57.1	98524	1939359	Clostridiales
MHlb5.bin.26	90.6	1.34	36	62.5	70847	1820612	Clostridiales
MHlb5.bin.27	93.96	2.1	86	56.1	53705	2944144	Clostridiales
MHlb5.bin.28	86.39	0.96	147	45.7	38857	3418023	Bacteroidales
MHlb5.bin.29	97.1	3.3	35	45.3	281266	3879371	Bacteroidales
MHlb5.bin.3	97.47	0.09	60	46.6	116898	4159322	Bacteroidales
MHlb5.bin.4	97.01	0	318	29.4	12966	2834964	Bacteria
MHlb5.bin.5	97.96	0.19	69	49.8	62501	2627682	Bacteroidales
MHlb5.bin.6	96.77	0	95	43.2	61941	3969939	Bacteria
MHlb5.bin.7	100	0.67	46	62.2	89758	2753311	Clostridiales
MHlb5.bin.8	97.99	0.34	26	44.5	112462	1963810	Clostridiales
MHlb5.bin.9	96.82	0.23	26	56.4	154374	2148016	Bifidobacteriaceae
MHlb6.bin.1	99.33	0	25	41	145031	2580539	Clostridiales
MHlb6.bin.10	98.66	0.34	38	38.8	91764	2101517	Clostridiales
MHlb6.bin.11	100	0.63	75	31.2	49059	2384445	Firmicutes
MHlb6.bin.12	96.64	0	169	51	23933	2423651	Clostridiales
MHlb6.bin.13	96.64	0	10	53.8	447719	1863691	Clostridiales
MHlb6.bin.14	99.48	0.6	110	43.7	31694	2127236	Lactobacillales
MHlb6.bin.15	98.01	0.38	230	45.2	29699	4539897	Bacteroidales
MHlb6.bin.16	98.36	0.63	91	42.1	56143	2726899	Clostridiales
MHlb6.bin.17	95.81	0.13	164	47.3	21513	2329746	Clostridiales
MHlb6.bin.18	100	1.04	32	60.1	118801	2246261	Bifidobacteriaceae
MHlb6.bin.19	98.55	0.76	60	41.3	67747	2813537	Lachnospiraceae
MHlb6.bin.2	98.82	0	122	59.4	49407	4231599	Deltaproteobacteria
MHlb6.bin.20	95.01	0.14	64	54.5	48653	2447581	Prevotella
MHlb6.bin.21	96.1	0.47	82	40.8	58287	3117935	Bacteroidales
MHlb6.bin.22	99.41	1.18	80	63.4	51385	2573026	Deltaproteobacteria
MHlb6.bin.23	95.17	0.4	29	41	106168	2449770	Lachnospiraceae
MHlb6.bin.24	96.36	0.84	123	33.5	25560	2150462	Bacteria
MHlb6.bin.25	95.23	0.67	187	60.5	17041	2277924	Clostridia
MHlb6.bin.26	93.29	0.34	20	62.4	287071	1936068	Clostridiales
MHlb6.bin.27	96.72	1.03	135	49.8	26252	2838753	Lachnospiraceae
MHlb6.bin.28	91.3	0	34	55.8	113518	2577687	Proteobacteria
MHlb6.bin.29	97.75	1.38	69	38.5	54907	2365346	Lactobacillales
MHlb6.bin.3	98.66	0	20	37.5	235092	2074551	Clostridiales
MHlb6.bin.30	95.67	1.01	115	59.5	40589	2852304	Bacteroidetes
MHlb6.bin.31	98.39	1.61	56	59.8	91260	2368224	Actinobacteria
MHlb6.bin.32	94.99	0.94	183	42.1	43345	4886243	Bacteroidales
MHlb6.bin.33	93.96	0.84	279	38.5	14014	2672476	Clostridiales
MHlb6.bin.34	99.4	2.1	53	46.6	78134	2498445	Selenomonadales
MHlb6.bin.35	95.5	1.44	16	41.8	194305	2288758	Lachnospiraceae
MHlb6.bin.36	89.96	0.58	28	41.7	141062	2441955	Lachnospiraceae
MHlb6.bin.37	92.04	1.12	113	44.7	48348	3197830	Bacteroidales
MHlb6.bin.38	94.6	1.83	83	51.5	70686	3448820	Bacteroidetes
MHlb6.bin.39	97.99	2.55	39	37.8	94661	2896684	Clostridiales
MHlb6.bin.4	98.63	0	30	43.1	127928	2512382	Clostridiales
MHlb6.bin.40	89.79	0.91	344	56.6	8034	2220214	Clostridiales
MHlb6.bin.41	94.61	1.95	85	41.4	49701	2620712	Lachnospiraceae
MHlb6.bin.42	95.87	2.24	136	57.6	21897	2320435	Clostridiales
MHlb6.bin.43	84.56	0	81	62.7	27118	1581307	Clostridiales
MHlb6.bin.44	96.77	2.49	88	57.9	32099	1945584	Actinobacteria
MHlb6.bin.45	90.6	1.36	70	59.1	44783	2207847	Clostridiales
MHlb6.bin.46	91.12	1.49	80	46.2	63364	3396066	Bacteroidales
MHlb6.bin.47	94.99	2.43	73	38	49765	2594831	Lactobacillales
MHlb6.bin.48	82.61	0	63	53.6	59305	2371913	Prevotella
MHlb6.bin.49	84.34	0.38	29	50.6	106155	2331773	Bacteroidales
MHlb6.bin.5	97.99	0	37	44.3	108565	2717157	Clostridiales
MHlb6.bin.50	89.09	1.49	148	46.9	29586	2904048	Prevotella
MHlb6.bin.51	97.69	3.27	38	45.6	139551	3807749	Bacteroidales
MHlb6.bin.52	94.76	2.69	65	61.4	68853	3151862	Clostridia
MHlb6.bin.53	94.06	2.57	164	45.6	31639	3132596	Prevotella
MHlb6.bin.54	97.99	3.36	21	44.8	147848	1918075	Clostridiales
MHlb6.bin.6	97.99	0	45	53.2	74014	2367889	Clostridiales
MHlb6.bin.7	97.27	0	38	51.3	80833	2246765	Clostridiales
MHlb6.bin.8	97.21	0	73	49.1	60281	2933394	Bacteroidales
MHlb6.bin.9	98.88	0.37	49	48.7	106778	3711381	Bacteroidales
MHlb7.bin.1	100	0	10	31.1	290542	1804145	Euryarchaeota
MHlb7.bin.10	97.99	0	34	40.3	118958	2737213	Clostridiales
MHlb7.bin.11	97.85	0	44	49.1	53204	1786411	Bacteria
MHlb7.bin.12	97.6	0	53	58.7	66213	2430472	Bacteroidetes
MHlb7.bin.13	98.16	0.19	32	60.3	118448	2235138	Bifidobacteriaceae
MHlb7.bin.14	98.63	0.31	107	50.8	66236	4518332	Enterobacteriaceae
MHlb7.bin.15	97	0	46	38	65573	1948072	Clostridiales
MHlb7.bin.16	96.98	0	92	45.5	80720	2583574	Clostridiales
MHlb7.bin.17	96.7	0	119	38.6	38026	2327124	Lactobacillales
MHlb7.bin.18	97.7	0.21	34	63	94981	2002490	Bifidobacteriaceae
MHlb7.bin.19	96.64	0	45	47.1	79514	2543093	Clostridiales
MHlb7.bin.2	98.99	0	50	45.1	98331	2700314	Clostridiales
MHlb7.bin.20	98.85	0.51	43	45.1	140392	4668412	Bacteroidales
MHlb7.bin.21	97.99	0.34	65	33.6	45078	2019200	Clostridiales
MHlb7.bin.22	98.97	0.56	93	37.8	39298	2522286	Lactobacillales
MHlb7.bin.23	99.33	0.67	25	40.3	164383	2318026	Clostridiales
MHlb7.bin.24	95.7	0	57	46.8	52228	1804336	Bacteria
MHlb7.bin.25	98.39	0.54	93	43.2	61941	3891302	Bacteria
MHlb7.bin.26	99.33	0.73	24	41	207829	2639491	Clostridiales
MHlb7.bin.27	95.27	0	92	44.4	40948	2573943	Clostridiales
MHlb7.bin.28	97.32	0.78	75	59	35751	2038103	Clostridiales
MHlb7.bin.29	93.11	0	134	47.1	23364	2014168	Clostridiales
MHlb7.bin.3	98.87	0	106	38.5	46905	3290497	Bacteroidales
MHlb7.bin.30	93.55	0.1	46	51.5	60051	1724133	Bacteria
MHlb7.bin.31	98.03	1.01	35	37.7	79992	2063399	Clostridiales
MHlb7.bin.32	97.99	1.01	29	44.7	115482	1878034	Clostridiales
MHlb7.bin.33	97.54	0.96	79	60.2	42057	2518664	Bacteroidetes
MHlb7.bin.34	99.98	1.5	49	43.7	72192	2344489	Selenomonadales
MHlb7.bin.35	95.24	0.91	227	56.5	13379	2323432	Clostridiales
MHlb7.bin.36	96.46	1.31	65	42.7	66556	3326695	Bacteroidales
MHlb7.bin.37	92.87	0.62	201	47.2	25593	3430223	Bacteroidales
MHlb7.bin.38	93.66	0.81	186	54	10433	1559508	Clostridia
MHlb7.bin.39	94.19	0.93	132	42.6	44144	3374968	Lachnospiraceae
MHlb7.bin.4	99.37	0.11	135	48.4	28274	2784780	Proteobacteria
MHlb7.bin.40	89.92	0.17	231	58.5	10777	1944713	Clostridiales
MHlb7.bin.41	98.48	2.01	60	49.3	88665	3154988	Lachnospiraceae
MHlb7.bin.42	92.37	0.91	226	60.5	14612	2420642	Clostridiales
MHlb7.bin.43	94.4	1.36	68	42.3	79326	3339461	Bacteroidales
MHlb7.bin.44	95.64	1.7	99	45.6	50033	3552072	Bacteroidales
MHlb7.bin.45	97.78	2.22	101	41.4	44091	3449774	Clostridiales
MHlb7.bin.46	86.01	0	452	44.3	10441	3433601	Bacteria
MHlb7.bin.47	95	1.8	115	59.3	31108	2091930	Bifidobacteriaceae
MHlb7.bin.48	89.15	0.67	117	53.5	26863	1975789	Clostridiales
MHlb7.bin.49	95.01	1.92	194	60	18096	2651329	Bacteroidetes
MHlb7.bin.5	99.12	0.1	48	41.7	96975	2627961	Lachnospiraceae
MHlb7.bin.50	89.86	0.99	32	59.2	99573	2710687	Bacteroidetes
MHlb7.bin.51	90.13	1.13	173	58.9	16756	2124299	Clostridiales
MHlb7.bin.52	98.43	3	62	43.7	85148	3411987	Lachnospiraceae
MHlb7.bin.53	99.3	3.61	86	58.3	48707	2889764	Clostridiales
MHlb7.bin.54	87.7	1.34	46	56.7	81871	2167982	Clostridiales
MHlb7.bin.55	91.61	2.22	117	45.1	36987	2658963	Clostridiales
MHlb7.bin.6	98.52	0	177	59.7	33197	4164916	Deltaproteobacteria
MHlb7.bin.7	98.52	0	64	49.6	74045	2782920	Bacteroidales
MHlb7.bin.8	98.25	0	60	41.8	80717	2620022	Lachnospiraceae
MHlb7.bin.9	98.11	0.02	118	43.4	48507	3040750	Bacteroidales
MHlb8.bin.1	100	0	26	28.6	205955	3146809	Clostridiales
MHlb8.bin.10	97.85	0	64	43.4	92152	3927179	Bacteria
MHlb8.bin.11	98.18	0.19	128	43.4	70911	6016477	Bacteroidales
MHlb8.bin.12	97.78	0.11	53	59.3	61264	2032626	Bifidobacteriaceae
MHlb8.bin.13	96.88	0.04	165	57.6	19283	2254929	Proteobacteria
MHlb8.bin.14	98.4	0.48	26	58.6	162656	3005188	Bacteroidetes
MHlb8.bin.15	95.97	0	92	43.1	45271	2740311	Clostridiales
MHlb8.bin.16	95.75	0.06	135	52.6	21809	2094689	Clostridiales
MHlb8.bin.17	94.76	0	48	49.9	73298	2439242	Clostridiales
MHlb8.bin.18	94.84	0.03	267	60.1	20223	3818332	Deltaproteobacteria
MHlb8.bin.19	97.96	0.68	23	55.4	436057	2788338	Bacteria
MHlb8.bin.2	100	0	78	28.3	51830	2491911	Bacteria
MHlb8.bin.20	97.09	0.67	51	57.6	91763	2680110	Clostridiales
MHlb8.bin.21	93.74	0	72	57.4	40383	2190105	Clostridiales
MHlb8.bin.22	93.55	0	39	49.3	61434	1675611	Bacteria
MHlb8.bin.23	93.29	0	21	43.8	161798	1908314	Clostridiales
MHlb8.bin.24	97.09	0.81	25	40.5	116435	2019748	Clostridiales
MHlb8.bin.25	96.77	0.81	25	49.5	110043	1901375	Clostridia
MHlb8.bin.26	96.06	0.67	50	59.5	98754	2528546	Clostridiales
MHlb8.bin.27	92.39	0	57	56.8	57168	2222898	Clostridiales
MHlb8.bin.28	95.39	0.74	49	46.5	143932	4089933	Bacteroidales
MHlb8.bin.29	92.91	0.26	210	51.4	15891	2373520	Clostridiales
MHlb8.bin.3	100	0.03	36	59.4	123741	2756379	Bacteroidetes
MHlb8.bin.30	97.14	1.12	46	44.5	153025	3947654	Bacteroidales
MHlb8.bin.31	96.31	1.01	48	53.3	73697	2274091	Clostridiales
MHlb8.bin.32	94.63	0.69	71	61.2	46580	2212362	Clostridiales
MHlb8.bin.33	96.64	1.13	45	62.4	76179	2469064	Clostridiales
MHlb8.bin.34	95.63	1.01	65	52.8	84345	2706062	Clostridiales
MHlb8.bin.35	98.39	1.61	45	52.8	67444	2218846	Clostridia
MHlb8.bin.36	96.24	1.21	108	59.8	30153	2104667	Actinobacteria
MHlb8.bin.37	94.86	1.01	90	60.7	49869	3131709	Clostridiales
MHlb8.bin.38	91.39	0.38	135	42.3	43391	3824067	Bacteroidales
MHlb8.bin.39	94.23	0.96	26	54.7	174388	2014551	Bacteroidetes
MHlb8.bin.4	99.46	0	55	42.2	145218	4530923	Bacteria
MHlb8.bin.40	92.52	0.68	243	56.4	13104	2368954	Clostridiales
MHlb8.bin.41	95.09	1.34	48	61.1	78240	2321077	Clostridiales
MHlb8.bin.42	97.81	1.92	43	44.9	159149	4646926	Bacteroidales
MHlb8.bin.43	89.12	0.23	109	58.8	43463	2956536	Clostridiales
MHlb8.bin.44	94.63	1.34	91	46.1	39280	2177802	Clostridiales
MHlb8.bin.45	96.31	1.69	142	56.1	31067	3147809	Clostridia
MHlb8.bin.46	98.73	2.22	56	49.1	165263	6672987	Clostridiales
MHlb8.bin.47	88.53	0.31	245	42	12362	2086565	Lachnospiraceae
MHlb8.bin.48	90.98	0.89	87	62.6	40829	2415297	Clostridiales
MHlb8.bin.49	97.65	2.35	43	58.1	122760	2745326	Clostridiales
MHlb8.bin.5	99.41	0	46	57.9	113041	3300860	Deltaproteobacteria
MHlb8.bin.50	91.39	1.34	210	59.1	12011	1935778	Clostridiales
MHlb8.bin.51	94.56	2.04	79	60	54013	2802676	Clostridiales
MHlb8.bin.52	91.27	1.44	125	26.9	18061	1327079	Bacteria
MHlb8.bin.53	96.87	2.71	228	38.4	17867	2732570	Clostridiales
MHlb8.bin.54	96.28	2.61	123	42.5	153361	7050877	Bacteroidales
MHlb8.bin.55	94.37	2.35	35	46.9	93042	2067617	Clostridiales
MHlb8.bin.56	90.66	1.71	394	51.2	12295	3807207	Enterobacteriaceae
MHlb8.bin.57	91.5	1.93	94	58.1	42219	2797397	Clostridiales
MHlb8.bin.58	90.88	1.81	166	58.9	14665	1880851	Clostridiales
MHlb8.bin.59	88.57	1.51	142	45.9	36794	3372239	Bacteroidales
MHlb8.bin.6	98.99	0	56	45.1	73546	2499366	Clostridiales
MHlb8.bin.7	98.74	0	24	37.6	286057	4074126	Bacteroidales
MHlb8.bin.8	98.73	0.02	92	48.7	30170	1967601	Firmicutes
MHlb8.bin.9	98.67	0.11	43	28.5	66407	1662998	Bacteria
MHlb9.bin.1	98.66	0	26	35.6	160664	2899232	Clostridiales
MHlb9.bin.10	99.41	0.59	232	60	27013	3817981	Deltaproteobacteria
MHlb9.bin.11	97.6	0.29	99	60.5	29189	2104832	Bifidobacteriaceae
MHlb9.bin.12	99.33	0.67	26	40.8	102795	2014541	Clostridiales
MHlb9.bin.13	100	0.81	39	59.6	94444	2417900	Actinobacteria
MHlb9.bin.14	95.37	0	118	42.1	34397	2526924	Clostridiales
MHlb9.bin.15	98.66	0.67	15	38	297921	1887905	Clostridiales
MHlb9.bin.16	95.3	0	11	53.5	350219	1877963	Clostridiales
MHlb9.bin.17	95.38	0.13	77	45.3	98862	4231021	Bacteroidales
MHlb9.bin.18	94.63	0	35	40.8	163107	2446590	Clostridiales
MHlb9.bin.19	94.3	0	93	44.6	47556	2571857	Clostridiales
MHlb9.bin.2	98.66	0	32	41.7	112703	2786161	Clostridiales
MHlb9.bin.20	93.96	0	37	58.5	81427	2051082	Clostridiales
MHlb9.bin.21	98.66	1.01	17	33.3	169733	2195535	Clostridiales
MHlb9.bin.22	95.3	0.34	145	39	22562	1948188	Clostridiales
MHlb9.bin.23	93.29	0	51	48.2	47781	1749696	Clostridiales
MHlb9.bin.24	98.07	0.98	67	59.4	88065	2086257	Bifidobacteriaceae
MHlb9.bin.25	96.78	0.74	117	48.9	29821	2364757	Proteobacteria
MHlb9.bin.26	97.99	1.01	37	37.8	111250	3102754	Clostridiales
MHlb9.bin.27	95.97	0.67	210	53.3	19816	2606882	Clostridiales
MHlb9.bin.28	98.25	1.17	39	42	99778	2417602	Lachnospiraceae
MHlb9.bin.29	91.95	0	23	62.2	164454	1908818	Clostridiales
MHlb9.bin.3	98.66	0	61	42.2	78937	2581368	Clostridiales
MHlb9.bin.30	93.31	0.29	101	42.3	29961	2172363	Lachnospiraceae
MHlb9.bin.31	95.24	0.68	264	56.6	11676	2303369	Clostridiales
MHlb9.bin.32	94.3	0.63	99	49.1	37282	2614377	Clostridiales
MHlb9.bin.33	91.67	0.13	43	34.1	60296	2007011	Clostridiales
MHlb9.bin.34	93.02	0.56	52	46.5	112858	4020588	Bacteroidales
MHlb9.bin.35	98.22	1.68	102	37.8	41998	2857079	Clostridiales
MHlb9.bin.36	96.46	1.43	84	42.1	92389	4775804	Bacteroidales
MHlb9.bin.37	89.74	0.28	25	35.1	233542	2177720	Bacteria
MHlb9.bin.38	88.3	0	26	43.7	138145	2168204	Lachnospiraceae
MHlb9.bin.39	90.98	0.55	33	43.9	114301	2431563	Lachnospiraceae
MHlb9.bin.4	98.63	0	52	42.7	86908	2699432	Clostridiales
MHlb9.bin.40	95.19	1.44	22	54.7	124732	2045970	Bacteroidetes
MHlb9.bin.41	92.09	0.85	277	56.1	11768	2430281	Bacteria
MHlb9.bin.42	92.88	1.18	376	43.5	14258	3745463	Bacteria
MHlb9.bin.43	89.64	0.56	75	42.3	64261	3299212	Bacteroidales
MHlb9.bin.44	97.1	2.29	50	42.6	97641	3558046	Lachnospiraceae
MHlb9.bin.45	98.66	2.68	56	37	66720	2770314	Clostridiales
MHlb9.bin.46	88.59	0.67	40	60.3	79796	2370551	Clostridiales
MHlb9.bin.47	91.88	1.6	198	43.5	21438	2735229	Clostridiales
MHlb9.bin.48	85.96	0.58	26	41.5	95310	2027395	Lachnospiraceae
MHlb9.bin.49	92.62	2.01	51	60.7	54596	1927803	Clostridiales
MHlb9.bin.5	98.12	0	48	57.3	98105	2410174	Proteobacteria
MHlb9.bin.50	85.56	0.68	222	42.4	14359	2252260	Lachnospiraceae
MHlb9.bin.51	87.13	1.17	60	42.7	56095	2536480	Lachnospiraceae
MHlb9.bin.52	94.3	2.64	174	49.6	18387	2216498	Clostridiales
MHlb9.bin.53	91.61	2.18	220	60.9	13954	2190468	Clostridiales
MHlb9.bin.6	98.1	0.02	86	48.7	32360	2082919	Firmicutes
MHlb9.bin.7	97.85	0.1	40	50.2	92715	2018035	Bacteria
MHlb9.bin.8	97.32	0	25	45.9	254946	2232339	Clostridiales
MHlb9.bin.9	96.72	0	130	61	32380	2794013	Clostridiales
NEs1.bin.1	99.33	0	6	59.5	592720	2253020	Actinomycetales
NEs1.bin.2	100	0.17	6	39.5	475032	1684875	Streptococcus
NEs1.bin.3	95.34	0	13	39.6	202715	1809813	Pasteurellaceae
NEs1.bin.4	94.76	0.14	35	32	96501	2153953	Staphylococcus
NEs1.bin.5	97.04	0.81	75	29	77855	3954469	Clostridiales
NEs2.bin.1	100	0	19	60.5	183610	1918007	Bifidobacteriaceae
NEs2.bin.2	99.07	0.07	72	50.9	103425	4562880	Enterobacteriaceae
NEs3.bin.1	99.63	0	22	37.5	164297	2761001	Lactobacillales
NEs3.bin.2	96.68	0	41	43.3	162970	4762291	Bacteroidales
NEs3.bin.3	93.18	0.04	67	41.7	128417	5288935	Bacteroides
NEs3.bin.4	99.26	1.8	37	46.3	232613	4784488	Bacteroidales
NEs3.bin.5	94.92	0.99	76	42.8	126057	6250715	Bacteroides
NEs4.bin.1	98.39	0	43	28	113476	3159640	Clostridiales
NEs4.bin.2	97.04	0	62	61.8	123287	4378258	Gammaproteobacteria
NEs4.bin.3	97.56	0.93	209	55.7	41379	4611005	Enterobacteriaceae
NEs4.bin.4	95.34	0.72	94	38.8	32167	2109602	Selenomonadales
NEs5.bin.1	99.63	0	19	37.5	197198	2731423	Lactobacillales
NEs5.bin.2	99.67	0.04	64	50.6	120865	4766160	Enterobacteriaceae
NEs6.bin.1	99.62	0	23	38.3	131189	2640667	Lactobacillales
NEs6.bin.2	99.2	0	61	32	70110	2374900	Staphylococcus
NEs6.bin.3	99.37	0.04	69	50.7	103854	4713537	Enterobacteriaceae
NEs6.bin.4	99.09	0.23	13	56.6	272986	2199500	Bifidobacteriaceae
NEs6.bin.5	96.99	0	92	42.1	86190	4974702	Bacteroidales
NEs6.bin.6	99.33	2.18	37	40.1	89860	2122344	Streptococcus
NEs7.bin.1	99.4	0.04	24	55.2	359291	4996976	Enterobacteriaceae
NEs7.bin.2	98.87	0.19	42	35	80197	2213272	Lactobacillales
NEs7.bin.3	93.67	0	111	59.7	33232	2137980	Actinomycetales
NEs7.bin.4	90.44	1.95	86	28.6	66358	3444723	Clostridiales
NEs8.bin.1	100	0	16	38.7	244631	2120142	Selenomonadales
NEs8.bin.2	99.66	0.06	57	32	68717	2486730	Staphylococcus
NEs8.bin.3	99.19	0	30	28	167418	3364175	Clostridiales
NEs8.bin.4	99.01	0	26	32.5	127117	2393694	Staphylococcus
NEs8.bin.5	100	0.45	18	58.5	195800	2500472	Bifidobacteriaceae
NEs8.bin.6	98.33	0.12	32	38.7	76253	1812465	Streptococcus
NEs8.bin.7	99.07	2.78	29	44.5	140852	3192243	Lactobacillales
NEs9.bin.1	100	0	20	43.1	216770	2388333	Lactobacillales
NEs9.bin.2	99.81	0	37	32	98793	2285132	Staphylococcus
NEs9.bin.3	99.63	0	39	37.4	111525	2927585	Lactobacillales
NEs9.bin.4	98.39	0	59	28.5	123402	4518716	Clostridiales
NEs9.bin.5	97.82	0.08	36	32.8	103570	2667031	Staphylococcus
NEs9.bin.6	94.15	0.19	21	63.2	167080	2171844	Actinomycetales
NEs9.bin.7	99.61	1.7	25	33.7	163962	2554268	Staphylococcus
NEs9.bin.8	92.65	2.13	88	72.7	46483	2711625	Actinomycetaceae
NHh1.bin.1	100	0	131	31.4	51066	3685640	Bacteria
NHh1.bin.10	97.77	3.34	60	57.6	163105	5277321	Enterobacteriaceae
NHh1.bin.2	100	0	23	60	151474	2413170	Bifidobacteriaceae
NHh1.bin.3	99.55	0	21	56.5	168425	2178022	Bifidobacteriaceae
NHh1.bin.4	98.73	0	106	48.5	35908	2665630	Proteobacteria
NHh1.bin.5	97.58	0.56	41	46.2	159328	4309550	Bacteroidales
NHh1.bin.6	96.54	0.38	31	45.1	230388	4518945	Bacteroidales
NHh1.bin.7	96.46	1.39	54	46.6	105187	3983499	Bacteroidales
NHh1.bin.8	85.19	0	142	42.1	42527	3904792	Bacteroidales
NHh1.bin.9	93.17	2.12	275	51.1	23701	4145323	Enterobacteriaceae
NHh2.bin.1	99.56	0	21	60.5	89218	1877575	Bifidobacteriaceae
NHh2.bin.2	99.5	0	60	37.4	99698	2969226	Lactobacillales
NHh2.bin.3	99.48	0	25	32.8	100442	1773048	Lactobacillales
NHh2.bin.4	99.54	0.46	31	59.8	130756	2388971	Bifidobacteriaceae
NHh3.bin.1	99.19	0	22	28.2	359648	2953409	Clostridiales
NHh3.bin.2	98.49	0	81	40.7	58135	2993241	Lactobacillales
NHh3.bin.3	97.14	0	35	31.9	90622	2329674	Staphylococcus
NHh3.bin.4	96.99	0.04	38	50.8	202624	4448699	Enterobacteriaceae
NHh3.bin.5	97.38	0.19	81	37.7	113468	2592542	Lactobacillales
NHh3.bin.6	93.55	1.05	106	42.3	23246	1880007	Streptococcus
NHh3.bin.7	87.28	0.04	80	31.4	48729	1862887	Staphylococcus
NHh4.bin.1	97.94	0.08	58	57.9	142520	4991275	Enterobacteriaceae
NHh4.bin.2	97.99	0.12	52	50.6	148842	4612960	Enterobacteriaceae
NHh4.bin.3	99.88	0.6	11	39.6	346520	1856080	Selenomonadales
NHh4.bin.4	97.38	0.37	134	37.9	30965	2620587	Lactobacillales
NHh4.bin.5	98.3	0.74	241	39	24585	3618084	Moraxellaceae
NHh4.bin.6	94.51	1.34	80	42.3	48716	1945867	Streptococcus
NHh5.bin.1	95.54	0.14	25	57.6	396127	4905861	Enterobacteriaceae
NHh5.bin.2	94.76	0	27	37.6	175513	2538790	Lactobacillales
NHh6.bin.1	100	0	29	64.2	182615	3322126	Actinobacteria
NHh6.bin.10	81.98	0.11	78	55.9	118726	4699769	Enterobacteriaceae
NHh6.bin.2	100	0	19	60.5	165769	1911058	Bifidobacteriaceae
NHh6.bin.3	99.19	0	17	28.1	262673	3150506	Clostridiales
NHh6.bin.4	98.41	0	31	32	96508	2357099	Staphylococcus
NHh6.bin.5	99.36	0.42	60	43.1	117397	3596111	Clostridiales
NHh6.bin.6	98.02	0.38	32	28.4	219538	4039811	s__difficile
NHh6.bin.7	97.51	0.45	138	45.8	16409	1561519	Selenomonadales
NHh6.bin.8	96.25	0.75	100	38.2	32016	2376336	Lactobacillales
NHh6.bin.9	94.71	1.86	90	42.2	35306	2013599	Streptococcus
NHh7.bin.1	100	0.07	31	42.2	90067	2059966	Streptococcus
NHh7.bin.2	100	0.14	33	57.4	290483	5251683	Enterobacteriaceae
NHh7.bin.3	99.19	0	21	28.1	455325	3169721	Clostridiales
NHh7.bin.4	98.77	0.41	116	38.8	49699	3661745	Moraxellaceae
NHh7.bin.5	96.65	0.7	25	31.3	129743	2112657	Staphylococcus
NHh7.bin.6	98.38	1.1	58	39.5	58180	2089153	Pasteurellaceae
NHh7.bin.7	92.51	0.37	47	37.5	67150	2490284	Lactobacillales
NHh7.bin.8	98.77	2.78	24	44.7	183951	3129931	Lactobacillales
NHh7.bin.9	84	0	14	60.6	189153	1664434	Bifidobacteriaceae
NHlb1.bin.1	100	0	17	60.5	183546	1915093	Bifidobacteriaceae
NHlb1.bin.2	99.19	0	35	28	174734	3230233	Clostridiales
NHlb1.bin.3	99	0	47	59.7	63930	2265535	Actinomycetales
NHlb1.bin.4	99.19	0.25	38	27.9	210005	3891519	Clostridiales
NHlb1.bin.5	99.63	0.37	35	37.5	186392	2790201	Lactobacillales
NHlb1.bin.6	99.25	1.14	89	38.2	45621	2633686	Lactobacillales
NHlb1.bin.7	94.16	0.81	43	52	271965	4679294	Enterobacteriaceae
NHlb1.bin.8	89.76	1.59	56	55.3	107867	4392791	Enterobacteriaceae
NHlb1.bin.9	93.56	2.69	106	39	27691	1710774	Selenomonadales
NHlb10.bin.1	100	0	36	37.1	87326	2187571	Lactobacillales
NHlb10.bin.2	99.63	0	29	37.5	219004	2794669	Lactobacillales
NHlb10.bin.3	99.26	0.37	105	46	96427	4151988	Bacteroidales
NHlb10.bin.4	97.88	0.43	116	50.8	123920	5015131	Enterobacteriaceae
NHlb10.bin.5	91.83	2	274	59.8	9781	2044153	Actinomycetales
NHlb11.bin.1	99.63	0	26	37.6	140765	2675658	Lactobacillales
NHlb11.bin.2	99.19	0	15	28	2094769	3356055	Clostridiales
NHlb11.bin.3	97.58	0	35	28.5	199268	4520313	Clostridiales
NHlb11.bin.4	97.18	0	74	28.4	77266	3502712	Clostridiales
NHlb11.bin.5	99.91	0.68	14	58.5	241102	2422759	Bifidobacteriaceae
NHlb11.bin.6	95.42	0.76	62	38.1	54017	2020149	Lactobacillales
NHlb11.bin.7	97.15	1.78	54	55.7	148585	4732234	Enterobacteriaceae
NHlb11.bin.8	97.62	1.94	54	57.4	167060	5188087	Enterobacteriaceae
NHlb11.bin.9	96.21	1.95	87	38.4	38353	2072723	Selenomonadales
NHlb12.bin.1	98.88	0	26	37.7	182785	2645826	Lactobacillales
NHlb12.bin.2	98.67	0.11	58	55.1	125141	4514517	Enterobacteriaceae
NHlb12.bin.3	99.35	0.25	65	50.8	114922	4639225	Enterobacteriaceae
NHlb12.bin.4	99.19	0.4	27	28.1	333769	3259656	Clostridiales
NHlb12.bin.5	99.11	0.44	46	60.5	59740	1909033	Bifidobacteriaceae
NHlb12.bin.6	99.84	1.27	23	40	118194	2113747	Streptococcus
NHlb12.bin.7	95.09	0.92	165	38.6	16273	1956239	Selenomonadales
NHlb13.bin.1	99.62	0.38	50	38.2	80029	2581046	Lactobacillales
NHlb13.bin.2	99.67	0.51	93	50.6	107061	5033005	Enterobacteriaceae
NHlb13.bin.3	93.9	0.94	381	44.6	11744	3451968	Bacteria
NHlb13.bin.4	82.78	0.42	270	46.6	9561	2207689	Lactobacillus
NHlb14.bin.1	99.32	0.15	23	63	174500	2581244	Actinomycetales
NHlb14.bin.2	97.32	0	63	32.6	54775	2311193	Staphylococcus
NHlb14.bin.3	99.55	0.49	269	50.9	32120	4649968	Enterobacteriaceae
NHlb14.bin.4	96.97	0.97	118	59.8	32284	2339250	Actinomycetales
NHlb14.bin.5	92.46	0.07	36	32.4	131167	2407504	Staphylococcus
NHlb14.bin.6	94.29	0.44	104	58.7	38561	2210970	Actinomycetales
NHlb14.bin.7	90.41	0.91	316	31.4	8005	2069573	Staphylococcus
NHlb15.bin.1	99.66	0	54	39.3	55017	2080436	Pasteurellaceae
NHlb15.bin.2	99.25	0.09	36	32	119355	2447916	Staphylococcus
NHlb15.bin.3	99.97	0.33	52	50.5	205653	5027680	Enterobacteriaceae
NHlb15.bin.4	100	0.6	15	38.7	238737	2056013	Selenomonadales
NHlb15.bin.5	99.63	0.75	62	38	70992	2786390	Lactobacillales
NHlb16.bin.1	100	0	9	45.6	306639	1813305	Selenomonadales
NHlb16.bin.10	96.92	1.06	75	50.7	92465	4707835	Enterobacteriaceae
NHlb16.bin.11	98.51	1.4	15	39.4	140525	1789725	Selenomonadales
NHlb16.bin.12	90.81	0.11	44	55.5	113043	4188526	Enterobacteriaceae
NHlb16.bin.2	99.78	0.02	52	31.9	73227	2402586	Staphylococcus
NHlb16.bin.3	99.63	0	25	37.5	192902	2715987	Lactobacillales
NHlb16.bin.4	99.22	0	8	34.6	296099	1846754	Lactobacillus
NHlb16.bin.5	99.19	0.07	27	28	478739	3576768	Clostridiales
NHlb16.bin.6	98.63	0	67	52.5	45505	1838851	Lactobacillales
NHlb16.bin.7	96.63	0.27	51	39.5	59142	1859238	Pasteurellaceae
NHlb16.bin.8	96.13	0.21	101	58	80630	4840435	Enterobacteriaceae
NHlb16.bin.9	97.73	0.61	53	58.7	61428	2356064	Bifidobacteriaceae
NHlb17.bin.1	99.42	0	28	43.3	127549	2655548	Lachnospiraceae
NHlb17.bin.2	95.47	0.83	35	52.1	272067	4746386	Enterobacteriaceae
NHlb17.bin.3	91.13	0.81	19	28.1	232440	2897532	Clostridiales
NHlb18.bin.1	99.63	0	24	37.4	274168	2831363	Lactobacillales
NHlb18.bin.2	99.97	0.2	42	55.4	164718	4520751	Enterobacteriaceae
NHlb18.bin.3	99.46	0.3	18	39.9	179364	2133435	Streptococcus
NHlb18.bin.4	86.42	0.8	287	59.1	8831	2019132	Actinomycetales
NHlb2.bin.1	100	0.01	35	37.2	91316	2188024	Lactobacillales
NHlb2.bin.2	99.26	0	32	43.2	267164	5073619	Bacteroidales
NHlb2.bin.3	91.13	0.85	258	40.3	9233	1867139	Pasteurellaceae
NHlb2.bin.4	95.68	1.95	208	50.7	32915	4579519	Enterobacteriaceae
NHlb3.bin.1	100	0	60	39	94002	3679726	Moraxellaceae
NHlb3.bin.2	99.63	0	15	37.6	257219	2644166	Lactobacillales
NHlb3.bin.3	99.72	0.24	49	57.7	163310	5070367	Enterobacteriaceae
NHlb3.bin.4	98.46	0	76	32	47422	2357606	Staphylococcus
NHlb3.bin.5	98.6	0.09	31	55.6	215731	4421671	Enterobacteriaceae
NHlb3.bin.6	99.38	1.18	33	31.4	189265	2183926	Staphylococcus
NHlb3.bin.7	99.76	1.36	60	42.2	50319	2087330	Streptococcus
NHlb4.bin.1	100	0.08	23	59.6	179537	2183522	Bifidobacteriaceae
NHlb4.bin.10	95.5	1.66	78	50.6	146825	4923920	Enterobacteriaceae
NHlb4.bin.11	95.65	3.09	74	39.5	37194	1788130	Streptococcus
NHlb4.bin.2	99.25	0.19	29	37.5	182809	2732064	Lactobacillales
NHlb4.bin.3	98.64	0.13	59	32	86704	2435096	Staphylococcus
NHlb4.bin.4	98.54	0.15	20	60.2	120110	2202732	Bifidobacteriaceae
NHlb4.bin.5	97.99	0.09	112	36.8	27512	2063079	Lactobacillus
NHlb4.bin.6	97.61	0.08	44	42.8	210707	5698339	Bacteroides
NHlb4.bin.7	97.75	0.5	39	43.2	186444	4877722	Bacteroidales
NHlb4.bin.8	89.06	0.04	60	57.9	128712	4754762	Enterobacteriaceae
NHlb4.bin.9	87.95	0	56	26.8	78115	2459168	Clostridiales
NHlb5.bin.1	99.63	0	37	38.1	102072	2506919	Lactobacillales
NHlb5.bin.2	99.45	0.41	54	38.7	125514	3815669	Moraxellaceae
NHlb5.bin.3	100	0.6	21	38.7	231091	2079926	Selenomonadales
NHlb5.bin.4	99.11	0.56	56	60.5	55339	1894177	Bifidobacteriaceae
NHlb6.bin.1	99.81	0	42	31.9	96503	2546456	Staphylococcus
NHlb6.bin.2	99.63	0	15	37.4	1399376	2740481	Lactobacillales
NHlb6.bin.3	98.24	0	99	28.6	46527	2917373	Clostridiales
NHlb6.bin.4	97.28	0	116	38.8	21152	1795011	Lactobacillales
NHlb6.bin.5	100	0.7	72	27.6	76526	3013076	Clostridiales
NHlb6.bin.6	91.23	0	85	38.6	44893	2156255	Lactobacillales
NHlb6.bin.7	89.06	0	42	40.7	125949	2783704	Lactobacillales
NHlb6.bin.8	97.41	2.42	95	51	74408	4454579	Enterobacteriaceae
NHlb7.bin.1	100	0	21	60.5	165769	1912537	Bifidobacteriaceae
NHlb7.bin.2	99.67	0.36	40	50.5	212498	4843858	Enterobacteriaceae
NHlb7.bin.3	97.91	0.26	136	32.8	21476	1850648	Lactobacillales
NHlb7.bin.4	95.55	0.61	336	55.5	21595	4801692	Enterobacteriaceae
NHlb7.bin.5	89.46	0.99	289	38.5	6787	1591649	Pasteurellaceae
NHlb8.bin.1	100	0	15	60.5	199908	1912260	Bifidobacteriaceae
NHlb8.bin.2	99.63	0	37	37.6	93358	2747755	Lactobacillales
NHlb8.bin.3	99.63	0	29	38	150584	2467874	Lactobacillales
NHlb8.bin.4	99.62	0.28	89	32.6	56636	2642292	Staphylococcus
NHlb9.bin.1	98.12	0.81	150	28.4	45537	4584593	Clostridiales
NHlb9.bin.2	90.53	1.12	215	59.9	33287	4566986	Enterobacteriaceae
NHlb9.bin.3	92.58	1.55	116	51.1	50855	3962596	Enterobacteriaceae

## Sheet: S4
Table S4. Quality and genomic information of 528 species-level genome bins (SGBs)
MAG ID	Genome information					Checkm estimation		Taxonomic assigment						Average nucleotide identity
	Number of contigs	Genome size (Mbp)	N50 length (bp)	Max length (bp)	GC content (%)	Completeness (%)	Contamination (%)	Phylum	Class	Order	Family	Genus	Species	ANI(%)
MEs3.bin.5	109	4090487	57681	205686	47.8	99.3	0	Firmicutes	Clostridia	Eubacteriales	Eubacteriaceae	Eubacterium	Eubacterium callanderi	99.9817
MHh5.bin.1	101	3860265	56965	220440	34.8	100	0	Firmicutes	Bacilli	Erysipelotrichales	Erysipelotrichaceae	NSJ-61	NSJ-61 sp003433845	99.9482
MHh1.bin.11	62	3569077	79811	180615	44	98.73	0.63	Firmicutes	Clostridia	Lachnospirales	Lachnospiraceae	Enterocloster	Enterocloster sp000431375	99.9193
MHlb16.bin.22	72	3114517	60623	155924	45.3	98.83	1.27	Firmicutes	Clostridia	Lachnospirales	Lachnospiraceae	Sellimonas	Sellimonas intestinalis	99.918
MHh6.bin.21	47	5433503	198096	454174	48.3	99.37	2.22	Firmicutes	Clostridia	Lachnospirales	Lachnospiraceae	GCA-900066755	GCA-900066755 sp902363085	99.9002
MEs9.bin.4	39	4054804	148533	564696	45.4	99.62	0	Bacteroidota	Bacteroidia	Bacteroidales	Tannerellaceae	Parabacteroides	Parabacteroides merdae	99.899
MEs8.bin.2	7	1612594	232319	658315	48.7	100	0	Actinobacteriota	Coriobacteriia	Coriobacteriales	Atopobiaceae	Atopobium	Atopobium minutum	99.7856
MEs2.bin.48	187	2698542	17908	67935	49.6	89.82	0.63	Firmicutes	Clostridia	Lachnospirales	Lachnospiraceae	UBA9502	UBA9502 sp003478505	99.7589
MEs7.bin.1	18	2886658	194726	293822	54.7	100	0	Bacteroidota	Bacteroidia	Bacteroidales	Rikenellaceae	Alistipes_A	Alistipes_A sp900240235	99.757
NEs8.bin.7	29	3192243	140852	371921	44.5	99.07	2.78	Firmicutes	Bacilli	Lactobacillales	Lactobacillaceae	Lactiplantibacillus	Lactiplantibacillus plantarum	99.7401
MHh2.bin.11	55	4028417	103705	237395	45.4	98.08	0	Bacteroidota	Bacteroidia	Bacteroidales	Tannerellaceae	Parabacteroides	Parabacteroides johnsonii	99.735
MEs3.bin.43	65	6060573	171394	704381	55.9	96.06	2.06	Firmicutes	Clostridia	Lachnospirales	Lachnospiraceae	Enterocloster	Enterocloster asparagiformis	99.7167
NHlb5.bin.1	37	2506919	102072	215656	38.1	99.63	0	Firmicutes	Bacilli	Lactobacillales	Enterococcaceae	Enterococcus_B	Enterococcus_B faecium	99.7023
NHh1.bin.1	131	3685640	51066	143295	31.4	100	0	Firmicutes	Bacilli	Erysipelotrichales	Erysipelatoclostridiaceae	Erysipelatoclostridium	Erysipelatoclostridium ramosum	99.6222
MHlb6.bin.6	45	2367889	74014	278216	53.2	97.99	0	Firmicutes	Clostridia	Oscillospirales	Acutalibacteraceae	UBA1417	UBA1417 sp003531055	99.6097
MHlb15.bin.2	57	2560344	64240	174455	41.6	99.42	0	Firmicutes	Clostridia	Lachnospirales	Lachnospiraceae	Mediterraneibacter	Mediterraneibacter torques	99.5339
MEs3.bin.16	24	2095609	185221	445722	54	98.56	0.48	Bacteroidota	Bacteroidia	Bacteroidales	Rikenellaceae	Alistipes	Alistipes putredinis	99.5206
MHlb14.bin.32	46	2427752	78518	136957	54.6	93.02	0.18	Bacteroidota	Bacteroidia	Bacteroidales	Muribaculaceae	UBA7173	UBA7173 sp900546835	99.5145
MEs6.bin.4	83	2311909	44421	100973	33.5	99.06	0	Firmicutes	Bacilli	Erysipelotrichales	Erysipelotrichaceae	Amedibacterium	Amedibacterium intestinale	99.5019
MHlb16.bin.21	34	2690493	121495	273781	52	95.97	0.67	Firmicutes	Clostridia	Oscillospirales	Acutalibacteraceae	UBA1691	UBA1691 sp900544375	99.4974
NEs9.bin.7	25	2554268	163962	338071	33.7	99.61	1.7	Firmicutes	Bacilli	Staphylococcales	Staphylococcaceae	Staphylococcus	Staphylococcus lugdunensis	99.4653
MHlb8.bin.9	43	1662998	66407	125387	28.5	98.67	0.11	Firmicutes	Bacilli	ML615J-28	CAG-313	CAG-313	CAG-313 sp000433035	99.446
NEs8.bin.4	26	2393694	127117	581556	32.5	99.01	0	Firmicutes	Bacilli	Staphylococcales	Staphylococcaceae	Staphylococcus	Staphylococcus warneri	99.4374
NHlb6.bin.1	42	2546456	96503	261554	31.9	99.81	0	Firmicutes	Bacilli	Staphylococcales	Staphylococcaceae	Staphylococcus	Staphylococcus epidermidis	99.4353
MHh2.bin.38	23	3268546	228098	418027	45.1	95.57	1.58	Firmicutes	Clostridia	Lachnospirales	Lachnospiraceae	Blautia_A	Blautia_A hydrogenotrophica	99.4296
MHlb17.bin.23	39	3027390	99564	278799	46.4	99.37	1.27	Firmicutes	Clostridia	Lachnospirales	Lachnospiraceae	Enterocloster	Enterocloster sp900540675	99.3991
MEs9.bin.39	12	2158541	178555	525540	61.3	93.29	1.01	Firmicutes	Clostridia	Oscillospirales	Oscillospiraceae	CAG-103	CAG-103 sp900757655	99.3865
NHh6.bin.10	78	4699769	118726	579755	55.9	81.98	0.11	Proteobacteria	Gammaproteobacteria	Enterobacterales	Enterobacteriaceae	Klebsiella_A	Klebsiella_A grimontii	99.3655
MEs2.bin.2	30	2395951	155226	249302	40.4	99.37	0	Firmicutes	Clostridia	Lachnospirales	Lachnospiraceae	Faecalimonas	Faecalimonas phoceensis	99.3591
MEs3.bin.25	209	2960313	21553	104671	56.4	97.99	0.75	Firmicutes	Clostridia	Oscillospirales	Oscillospiraceae	Dysosmobacter	Dysosmobacter sp014297375	99.358
MHlb1.bin.3	27	2997913	174963	385464	55	97.99	0	Firmicutes	Clostridia	Oscillospirales	Ruminococcaceae	Anaerotruncus	Anaerotruncus colihominis	99.3548
MHlb3.bin.29	336	1817615	6112	26690	49.9	85.22	1.01	Proteobacteria	Gammaproteobacteria	Burkholderiales	Burkholderiaceae	Oxalobacter	Oxalobacter formigenes	99.3424
MHlb10.bin.18	206	5660155	46358	168522	50	92.87	0	Firmicutes	Clostridia	Lachnospirales	Lachnospiraceae	Enterocloster	Enterocloster citroniae	99.3384
NHh6.bin.6	32	4039811	219538	665670	28.4	98.02	0.38	Firmicutes	Clostridia	Peptostreptococcales	Peptostreptococcaceae	Clostridioides	Clostridioides difficile	99.31
MHlb7.bin.40	231	1944713	10777	40536	58.5	89.92	0.17	Firmicutes	Clostridia	Oscillospirales	Oscillospiraceae	CAG-110	CAG-110 sp900544405	99.305
MEs8.bin.23	27	1869312	105584	387632	58.6	95	0.12	Actinobacteriota	Actinomycetia	Mycobacteriales	Mycobacteriaceae	Lawsonella	Lawsonella clevelandensis	99.3017
MEs4.bin.30	100	2447700	38220	95214	65.2	95.65	0.93	Proteobacteria	Gammaproteobacteria	Burkholderiales	Burkholderiaceae	Sutterella	Sutterella parvirubra	99.2758
MHlb13.bin.5	82	4134448	76371	166838	43.3	99.46	0	Bacteroidota	Bacteroidia	Bacteroidales	Marinifilaceae	Odoribacter	Odoribacter splanchnicus	99.2742
MEs2.bin.22	61	2693401	58125	306387	32.3	96.31	0.22	Firmicutes	Clostridia	Lachnospirales	Lachnospiraceae	Lachnospira	Lachnospira sp900551945	99.274
MHlb8.bin.17	48	2439242	73298	201814	49.9	94.76	0	Firmicutes	Clostridia	UBA1212	UBA1255	UMGS1537	UMGS1537 sp900543695	99.2646
MEs8.bin.7	53	3285764	83895	312613	31	99.06	0	Firmicutes	Bacilli	Erysipelotrichales	Erysipelatoclostridiaceae	Coprobacillus	Coprobacillus cateniformis	99.259
MEs1.bin.4	66	4649676	121912	311037	42	99.46	0	Bacteroidota	Bacteroidia	Bacteroidales	Marinifilaceae	Butyricimonas	Butyricimonas virosa	99.2582
MEs1.bin.19	41	2599796	86858	175474	57.7	97.12	0.48	Bacteroidota	Bacteroidia	Bacteroidales	Rikenellaceae	Alistipes	Alistipes sp900550375	99.2547
MHh6.bin.19	101	2799177	46556	97691	46.9	96.91	1.4	Firmicutes	Bacilli	Lactobacillales	Lactobacillaceae	Lacticaseibacillus	Lacticaseibacillus rhamnosus	99.2541
MHh2.bin.25	23	2695084	159771	469699	45.1	98.73	1.27	Firmicutes	Clostridia	Lachnospirales	Lachnospiraceae	UMGS1370	UMGS1370 sp900542035	99.2223
NHlb6.bin.5	72	3013076	76526	208740	27.6	100	0.7	Firmicutes	Clostridia	Peptostreptococcales	Peptostreptococcaceae	Terrisporobacter	Terrisporobacter sp900557165	99.2106
MEs2.bin.35	62	2679909	71074	148803	26.8	95.16	0.97	Firmicutes	Clostridia	Clostridiales	Clostridiaceae	Clostridium	Clostridium sp900540255	99.2095
MHlb13.bin.20	62	5063008	115841	261768	41.8	96.79	0.37	Bacteroidota	Bacteroidia	Bacteroidales	Bacteroidaceae	Bacteroides	Bacteroides salyersiae	99.2006
MHlb14.bin.41	211	2993761	22243	148019	45.7	94.01	0.76	Firmicutes	Clostridia	Lachnospirales	Lachnospiraceae	Blautia_A	Blautia_A sp900066145	99.2
MHlb5.bin.11	27	4036538	320417	572169	47.5	98.58	0.71	Firmicutes	Clostridia	Peptostreptococcales	Anaerovoracaceae	BX12	BX12 sp902363595	99.1959
MHlb10.bin.17	55	5043367	159508	342286	43.5	98.92	1.08	Bacteroidota	Bacteroidia	Bacteroidales	Marinifilaceae	Butyricimonas	Butyricimonas sp003479425	99.1948
MHh4.bin.4	90	5794705	111443	323331	49.3	99.32	0.19	Firmicutes	Clostridia	Lachnospirales	Lachnospiraceae	Enterocloster	Enterocloster bolteae	99.1813
NHlb10.bin.1	36	2187571	87326	330929	37.1	100	0	Firmicutes	Bacilli	Lactobacillales	Streptococcaceae	Streptococcus	Streptococcus pasteurianus	99.1812
MHlb5.bin.29	35	3879371	281266	576008	45.3	97.1	3.3	Bacteroidota	Bacteroidia	Bacteroidales	Bacteroidaceae	Bacteroides	Bacteroides clarus	99.1669
MHlb10.bin.26	127	3284771	40145	127132	29.1	100	2.25	Fusobacteriota	Fusobacteriia	Fusobacteriales	Fusobacteriaceae	Fusobacterium_A	Fusobacterium_A varium_A	99.1655
MEs9.bin.3	52	2592339	83598	249344	60.1	100	0	Synergistota	Synergistia	Synergistales	Dethiosulfovibrionaceae	Pyramidobacter	Pyramidobacter piscolens	99.16
MHlb16.bin.6	103	2103026	31267	185170	48.6	98.73	0.02	Firmicutes	Negativicutes	Veillonellales	Dialisteraceae	Dialister	Dialister hominis	99.1574
MHlb14.bin.33	51	3165157	123040	154708	45.9	96.6	1	Bacteroidota	Bacteroidia	Bacteroidales	Bacteroidaceae	Phocaeicola	Phocaeicola coprophilus	99.1386
NHlb9.bin.2	215	4566986	33287	122861	59.9	90.53	1.12	Proteobacteria	Gammaproteobacteria	Enterobacterales	Enterobacteriaceae	Serratia	Serratia marcescens_B	99.1319
MEs8.bin.28	134	1813304	17018	81951	39.1	93.48	0	Firmicutes	Clostridia	Lachnospirales	Lachnospiraceae	Faecalimonas	Faecalimonas sp000209385	99.1297
MHlb17.bin.12	48	1834003	61233	150210	46.9	95.7	0	Proteobacteria	Alphaproteobacteria	RF32	CAG-239	CAG-495	CAG-495 sp001917125	99.127
NHh6.bin.5	60	3596111	117397	295202	43.1	99.36	0.42	Firmicutes	Clostridia	Lachnospirales	Lachnospiraceae	Blautia	Blautia sp900541955	99.1262
MHlb17.bin.43	83	3803102	64991	189618	58.5	97.32	2.01	Firmicutes	Clostridia	Oscillospirales	Acutalibacteraceae	UMGS856	UMGS856 sp900546265	99.1245
MHlb7.bin.18	34	2002490	94981	174449	63	97.7	0.21	Actinobacteriota	Actinomycetia	Actinomycetales	Bifidobacteriaceae	Bifidobacterium	Bifidobacterium bifidum	99.1201
MEs8.bin.50	53	3259040	81099	239004	29.8	99.07	2.25	Fusobacteriota	Fusobacteriia	Fusobacteriales	Fusobacteriaceae	Fusobacterium_A	Fusobacterium_A ulcerans_A	99.1194
MEs8.bin.41	84	3367421	67723	263175	42.4	91.29	0.19	Bacteroidota	Bacteroidia	Bacteroidales	Bacteroidaceae	Phocaeicola	Phocaeicola massiliensis	99.1109
MEs2.bin.53	41	2992911	112039	216170	44.5	93.35	1.83	Firmicutes	Clostridia	Lachnospirales	Lachnospiraceae	Blautia_A	Blautia_A sp900066335	99.1016
MHlb17.bin.18	64	3679600	88737	257876	59.5	97.52	0.62	Proteobacteria	Gammaproteobacteria	Burkholderiales	Burkholderiaceae	Comamonas	Comamonas kerstersii	99.0964
MEs3.bin.51	121	2914128	41197	127650	44.7	92.28	2.22	Firmicutes	Clostridia	Lachnospirales	Lachnospiraceae	Blautia_A	Blautia_A sp000436615	99.087
NHlb18.bin.2	42	4520751	164718	365823	55.4	99.97	0.2	Proteobacteria	Gammaproteobacteria	Enterobacterales	Enterobacteriaceae	Enterobacter	Enterobacter hormaechei_A	99.0846
MEs7.bin.2	8	2720655	350219	1053833	54.9	100	0	Bacteroidota	Bacteroidia	Bacteroidales	Rikenellaceae	Alistipes_A	Alistipes_A indistinctus	99.0822
MHh2.bin.28	50	2273240	74515	182403	61.3	91.28	0	Firmicutes	Clostridia	Oscillospirales	Oscillospiraceae	Lawsonibacter	Lawsonibacter asaccharolyticus	99.082
MHlb4.bin.22	32	2635837	122405	217067	53.5	94.63	0.67	Firmicutes	Clostridia	Oscillospirales	Ruminococcaceae	CAG-115	CAG-115 sp003507295	99.0655
MHlb1.bin.1	79	3756840	73722	260009	42.4	99.42	0	Firmicutes	Clostridia	Lachnospirales	Lachnospiraceae	Ruminococcus_B	Ruminococcus_B gnavus	99.0653
MHlb4.bin.8	25	2788473	182985	512813	59.7	99.52	0.48	Bacteroidota	Bacteroidia	Bacteroidales	Rikenellaceae	Alistipes	Alistipes communis	99.044
MHlb11.bin.2	63	2005471	44071	112446	39.1	98.63	0	Bacteroidota	Bacteroidia	Bacteroidales	Bacteroidaceae	Prevotella	Prevotella bivia	99.0435
NEs9.bin.5	36	2667031	103570	292169	32.8	97.82	0.08	Firmicutes	Bacilli	Staphylococcales	Staphylococcaceae	Staphylococcus	Staphylococcus aureus	99.0425
MHlb18.bin.11	23	6761658	465408	1008223	66.1	97.66	0.47	Proteobacteria	Gammaproteobacteria	Burkholderiales	Burkholderiaceae	Achromobacter	Achromobacter bronchisepticus_A	99.0417
NHlb8.bin.4	89	2642292	56636	147810	32.6	99.62	0.28	Firmicutes	Bacilli	Staphylococcales	Staphylococcaceae	Staphylococcus	Staphylococcus haemolyticus	99.0367
NHlb15.bin.5	62	2786390	70992	214662	38	99.63	0.75	Firmicutes	Bacilli	Lactobacillales	Enterococcaceae	Enterococcus_B	Enterococcus_B durans	99.0277
MHlb3.bin.6	26	2492044	200303	282643	55.9	99.52	0.16	Bacteroidota	Bacteroidia	Bacteroidales	Rikenellaceae	Tidjanibacter	Tidjanibacter inops_A	99.0207
MHlb14.bin.45	20	1126993	251007	371184	27.5	89.33	0	Firmicutes	Bacilli	RF39	UBA660	UMGS995	UMGS995 sp900547465	99.0201
MEs8.bin.33	32	2527496	134038	462709	69	99.05	1.42	Actinobacteriota	Actinomycetia	Actinomycetales	Actinomycetaceae	Actinomyces	Actinomyces urogenitalis	99.0187
MHlb6.bin.21	82	3117935	58287	187899	40.8	96.1	0.47	Bacteroidota	Bacteroidia	Bacteroidales	Bacteroidaceae	Phocaeicola	Phocaeicola coprocola	99.0163
MEs6.bin.1	173	4509092	51894	133469	59.5	100	0	Desulfobacterota	Desulfovibrionia	Desulfovibrionales	Desulfovibrionaceae	Bilophila	Bilophila wadsworthia	99.0067
MHlb9.bin.5	48	2410174	98105	319310	57.3	98.12	0	Proteobacteria	Gammaproteobacteria	Burkholderiales	Burkholderiaceae	Mesosutterella	Mesosutterella multiformis	99.0012
MEs3.bin.11	75	5872265	118130	368953	43.3	98.85	0.19	Bacteroidota	Bacteroidia	Bacteroidales	Tannerellaceae	Parabacteroides	Parabacteroides sp900540715	98.9971
MHh2.bin.10	44	2749669	88058	242998	52.7	98.32	0	Firmicutes	Clostridia	Oscillospirales	Acutalibacteraceae	Hydrogeniiclostridium	Hydrogeniiclostridium mannosilyticum	98.9942
MHlb9.bin.37	25	2177720	233542	378299	35.1	89.74	0.28	Cyanobacteria	Vampirovibrionia	Gastranaerophilales	Gastranaerophilaceae	CAG-196	CAG-196 sp002102975	98.994
MHh2.bin.23	47	2586068	78104	261127	29.1	98.88	1.12	Fusobacteriota	Fusobacteriia	Fusobacteriales	Fusobacteriaceae	Fusobacterium_A	Fusobacterium_A mortiferum	98.9867
MHlb5.bin.18	86	2159819	37656	136737	58.8	94.63	0.67	Firmicutes	Clostridia	Oscillospirales	Oscillospiraceae	Evtepia	Evtepia gabavorous	98.9866
MEs3.bin.7	31	3840465	180284	537309	47.5	98.83	0	Firmicutes	Clostridia	Lachnospirales	Lachnospiraceae	Clostridium_AP	Clostridium_AP sp000509125	98.9854
NHlb2.bin.2	32	5073619	267164	817355	43.2	99.26	0	Bacteroidota	Bacteroidia	Bacteroidales	Bacteroidaceae	Bacteroides	Bacteroides fragilis	98.9833
NHh7.bin.2	33	5251683	290483	573697	57.4	100	0.14	Proteobacteria	Gammaproteobacteria	Enterobacterales	Enterobacteriaceae	Klebsiella	Klebsiella pneumoniae	98.9825
MHh6.bin.7	44	1861055	66493	178470	52.8	98.63	0	Firmicutes	Bacilli	Lactobacillales	Lactobacillaceae	Limosilactobacillus	Limosilactobacillus fermentum	98.9776
MHlb17.bin.21	16	1476974	146116	502450	48.7	93.95	0	Firmicutes	Clostridia_A	Christensenellales	CAG-314	CAG-314	CAG-314 sp000437915	98.9742
MHlb4.bin.7	28	3366190	182076	380079	59	97.34	0.03	Bacteroidota	Bacteroidia	Bacteroidales	Rikenellaceae	Alistipes	Alistipes sp900541585	98.941
MHlb9.bin.1	26	2899232	160664	262843	35.6	98.66	0	Firmicutes	Clostridia	Lachnospirales	Lachnospiraceae	Lachnospira	Lachnospira rogosae_A	98.9316
MHlb11.bin.20	46	1283720	48702	113989	25.9	93.33	0	Firmicutes	Bacilli	RF39	UBA660	CAG-1193	CAG-1193 sp900550145	98.9315
MEs2.bin.37	266	2457179	11642	40398	28.8	91.84	0.46	Firmicutes	Clostridia	Clostridiales	Clostridiaceae	Clostridium	Clostridium sp001916075	98.915
MEs7.bin.15	23	2545292	129441	740944	43.4	99.98	1.5	Firmicutes	Negativicutes	Acidaminococcales	Acidaminococcaceae	Phascolarctobacterium	Phascolarctobacterium faecium	98.8996
MHlb1.bin.25	82	2753520	49729	131826	55.2	91.95	0.67	Firmicutes	Clostridia	Oscillospirales	Butyricicoccaceae	Butyricicoccus	Butyricicoccus sp900547195	98.8973
MHh7.bin.3	51	5673315	171324	509930	47.1	99.36	0.06	Firmicutes	Clostridia	Lachnospirales	Lachnospiraceae	Blautia	Blautia sp001304935	98.895
MHh3.bin.2	103	5001591	89185	344712	42.3	99.25	0	Bacteroidota	Bacteroidia	Bacteroidales	Bacteroidaceae	Phocaeicola	Phocaeicola vulgatus	98.8943
NEs9.bin.3	39	2927585	111525	512283	37.4	99.63	0	Firmicutes	Bacilli	Lactobacillales	Enterococcaceae	Enterococcus	Enterococcus faecalis	98.8924
MHlb9.bin.9	130	2794013	32380	98761	61	96.72	0	Firmicutes	Clostridia	Oscillospirales	Oscillospiraceae	Dysosmobacter	Dysosmobacter welbionis	98.8896
MHlb3.bin.11	73	2432983	76904	163101	58.7	96.6	0.74	Firmicutes	Clostridia	Oscillospirales	Ruminococcaceae	Ruthenibacterium	Ruthenibacterium sp900546885	98.8826
MHlb6.bin.35	16	2288758	194305	495378	41.8	95.5	1.44	Firmicutes	Clostridia	Lachnospirales	Lachnospiraceae	Butyrivibrio_A	Butyrivibrio_A sp000431815	98.8749
NEs7.bin.4	86	3444723	66358	181218	28.6	90.44	1.95	Firmicutes	Clostridia	Clostridiales	Clostridiaceae	Clostridium	Clostridium disporicum_A	98.8746
MHlb6.bin.36	28	2441955	141062	305976	41.7	89.96	0.58	Firmicutes	Clostridia	Lachnospirales	Lachnospiraceae	CAG-317	CAG-317 sp000433215	98.8701
MEs7.bin.5	48	3427583	103407	290109	57.7	97.96	0	Firmicutes	Clostridia	Oscillospirales	Ruminococcaceae	Ruthenibacterium	Ruthenibacterium lactatiformans	98.8641
MHlb16.bin.8	42	2909222	77370	339966	32.2	97.99	0.34	Firmicutes	Clostridia	Lachnospirales	Lachnospiraceae	Eubacterium_G	Eubacterium_G sp000434315	98.8616
MHlb2.bin.4	71	2435228	48093	184761	49.5	100	0.2	Firmicutes	Negativicutes	Veillonellales	Megasphaeraceae	Caecibacter	Caecibacter massiliensis	98.8615
NHlb6.bin.3	99	2917373	46527	114219	28.6	98.24	0	Firmicutes	Clostridia	Peptostreptococcales	Peptostreptococcaceae	Intestinibacter	Intestinibacter sp900540355	98.861
MEs4.bin.16	96	2637898	41364	98521	47.4	97.27	0.37	Bacteroidota	Bacteroidia	Bacteroidales	Bacteroidaceae	Prevotellamassilia	Prevotellamassilia sp000437675	98.8465
MHlb13.bin.28	38	3414250	134469	363091	44.6	94.34	0.37	Bacteroidota	Bacteroidia	Bacteroidales	Bacteroidaceae	Bacteroides	Bacteroides eggerthii	98.8442
MHlb8.bin.7	24	4074126	286057	739748	37.6	98.74	0	Bacteroidota	Bacteroidia	Bacteroidales	Coprobacteraceae	Coprobacter	Coprobacter secundus	98.8441
MHlb11.bin.13	19	2302498	217418	381625	51.6	98.66	0.67	Firmicutes	Clostridia	Oscillospirales	Ruminococcaceae	Negativibacillus	Negativibacillus sp000435195	98.8428
MHlb2.bin.26	74	2843292	72214	305425	38.4	96.82	1.27	Firmicutes	Clostridia	Lachnospirales	Lachnospiraceae	Blautia	Blautia stercoris	98.8314
MEs3.bin.36	44	4171678	124290	245643	43.9	92.64	0.38	Bacteroidota	Bacteroidia	Bacteroidales	Bacteroidaceae	Phocaeicola	Phocaeicola sartorii	98.8263
MHlb14.bin.7	46	1846847	71269	161573	51.3	97.85	0	Proteobacteria	Alphaproteobacteria	RF32	CAG-239	51-20	51-20 sp001917175	98.8256
MEs6.bin.3	30	2657423	135469	368894	49.6	99.37	0	Firmicutes	Clostridia	Lachnospirales	Lachnospiraceae	Clostridium_Q	Clostridium_Q sp000435655	98.8148
MHh4.bin.28	214	3259163	23014	137451	33.2	98.66	3.36	Firmicutes	Clostridia	Lachnospirales	Lachnospiraceae	Eubacterium_G	Eubacterium_G sp000435815	98.8098
MHlb14.bin.17	13	1892420	336776	372630	47.3	95.6	0	Proteobacteria	Alphaproteobacteria	RF32	CAG-239	CAG-267	CAG-267 sp001917135	98.8089
MEs3.bin.20	144	2789159	28094	103957	54.9	97.99	0.67	Firmicutes	Clostridia	Oscillospirales	Oscillospiraceae	HGM13006	HGM13006 sp900757695	98.8078
MHlb14.bin.59	17	1829382	143270	409340	32.9	88.89	0.85	Cyanobacteria	Vampirovibrionia	Gastranaerophilales	Gastranaerophilaceae	Zag1	Zag1 sp001765415	98.8073
NHlb12.bin.2	58	4514517	125141	360336	55.1	98.67	0.11	Proteobacteria	Gammaproteobacteria	Enterobacterales	Enterobacteriaceae	Enterobacter	Enterobacter kobei	98.8034
MHh5.bin.35	125	2241095	21875	64103	45	88.6	1.66	Firmicutes	Clostridia	Lachnospirales	Lachnospiraceae	Lachnoclostridium_B	Lachnoclostridium_B sp900543315	98.8015
MEs2.bin.20	18	2198917	149304	322621	33.2	98.99	0.67	Firmicutes	Clostridia	Lachnospirales	CAG-274	CAG-274	CAG-274 sp000432155	98.7934
MHlb8.bin.3	36	2756379	123741	241406	59.4	100	0.03	Bacteroidota	Bacteroidia	Bacteroidales	Rikenellaceae	Alistipes	Alistipes shahii	98.7893
MHlb17.bin.13	53	2134109	75262	208380	49.6	95.39	0	Firmicutes	Clostridia	Oscillospirales	CAG-382	UBA1206	UBA1206 sp000433115	98.7878
MHlb8.bin.48	87	2415297	40829	168800	62.6	90.98	0.89	Firmicutes	Clostridia	Oscillospirales	Oscillospiraceae	UBA5446	UBA5446 sp900544295	98.786
NEs9.bin.4	59	4518716	123402	278243	28.5	98.39	0	Firmicutes	Clostridia	Clostridiales	Clostridiaceae	Clostridium	Clostridium butyricum	98.7835
MEs8.bin.53	451	3116878	8680	31035	49.2	89.85	0.64	Bacteroidota	Bacteroidia	Bacteroidales	Bacteroidaceae	Paraprevotella	Paraprevotella xylaniphila	98.7776
MHlb6.bin.23	29	2449770	106168	254573	41	95.17	0.4	Firmicutes	Clostridia	Lachnospirales	Lachnospiraceae	RUG115	RUG115 sp900066395	98.7713
MHlb14.bin.70	69	2210204	49210	99058	43.5	95.85	2.92	Firmicutes	Clostridia	Lachnospirales	Lachnospiraceae	Lachnoclostridium_B	Lachnoclostridium_B sp900066555	98.7643
MHlb10.bin.4	31	2500083	163722	331127	51.8	97.99	0	Firmicutes	Clostridia	Oscillospirales	Ruminococcaceae	Ruminococcus_C	Ruminococcus_C sp000980705	98.7582
MEs2.bin.49	135	2985424	34487	110737	42.5	93.87	1.49	Firmicutes	Clostridia	Lachnospirales	Lachnospiraceae	Eubacterium_I	Eubacterium_I ramulus_A	98.7581
MHlb17.bin.26	24	2413042	118462	393094	35.2	99.33	1.34	Firmicutes	Clostridia	Lachnospirales	Lachnospiraceae	Eubacterium_G	Eubacterium_G sp000432355	98.7497
MHlb2.bin.36	28	2676808	115866	215681	41.3	93.07	1.31	Bacteroidota	Bacteroidia	Bacteroidales	Bacteroidaceae	Phocaeicola	Phocaeicola sp900542985	98.7485
MEs9.bin.15	85	2298167	40162	134811	43.1	95.93	0	Firmicutes	Clostridia	Lachnospirales	Lachnospiraceae	Mediterraneibacter	Mediterraneibacter lactaris	98.7475
MEs6.bin.11	36	2951362	134154	240710	47.1	98.81	0.44	Firmicutes	Clostridia	Lachnospirales	Lachnospiraceae	Enterocloster	Enterocloster sp001517625	98.7368
MEs7.bin.25	70	3076810	74703	211890	28.9	98.88	2.25	Fusobacteriota	Fusobacteriia	Fusobacteriales	Fusobacteriaceae	Fusobacterium_A	Fusobacterium_A varium	98.7351
MHlb8.bin.41	48	2321077	78240	232908	61.1	95.09	1.34	Firmicutes	Clostridia	Oscillospirales	Oscillospiraceae	UBA5446	UBA5446 sp004553625	98.7313
MHlb11.bin.22	153	3505642	34337	125756	27.5	97.58	1.08	Firmicutes	Clostridia	Clostridiales	Clostridiaceae	Clostridium	Clostridium sp900759995	98.7213
MHlb17.bin.59	33	1378476	74655	353383	25.6	91.57	1.69	Firmicutes	Bacilli	RF39	UBA660	CAG-1000	CAG-1000 sp000434555	98.7209
MHlb4.bin.36	271	2543958	13124	43475	49.8	90.72	1.34	Firmicutes	Clostridia	Oscillospirales	CAG-382	UMGS882	UMGS882 sp900757905	98.7204
MHlb11.bin.4	94	2728576	41514	136493	37.6	99.06	0.24	Firmicutes	Bacilli	Erysipelotrichales	Erysipelotrichaceae	Longicatena	Longicatena caecimuris	98.7116
NHlb17.bin.2	35	4746386	272067	627712	52.1	95.47	0.83	Proteobacteria	Gammaproteobacteria	Enterobacterales	Enterobacteriaceae	Citrobacter	Citrobacter braakii	98.7108
MHlb6.bin.1	25	2580539	145031	339239	41	99.33	0	Firmicutes	Clostridia	Lachnospirales	Lachnospiraceae	Coprococcus	Coprococcus sp000154245	98.709
MHlb7.bin.5	48	2627961	96975	181119	41.7	99.12	0.1	Firmicutes	Clostridia	Lachnospirales	Lachnospiraceae	Dorea_A	Dorea_A longicatena	98.6891
MEs3.bin.9	29	3074822	177152	472375	50	99.33	0.13	Firmicutes	Clostridia	Oscillospirales	Acutalibacteraceae	Clostridium_A	Clostridium_A leptum	98.6866
MHlb18.bin.10	20	2835636	229359	324909	58.2	95.62	0	Verrucomicrobiota	Verrucomicrobiae	Verrucomicrobiales	Akkermansiaceae	Akkermansia	Akkermansia muciniphila_B	98.6824
NEs6.bin.1	23	2640667	131189	365600	38.3	99.62	0	Firmicutes	Bacilli	Lactobacillales	Enterococcaceae	Enterococcus_B	Enterococcus_B lactis	98.6822
MEs1.bin.3	80	2611363	52019	144934	28.3	100	0	Firmicutes	Bacilli	Erysipelotrichales	Erysipelatoclostridiaceae	Erysipelatoclostridium	Erysipelatoclostridium spiroforme	98.6794
NEs7.bin.2	42	2213272	80197	144511	35	98.87	0.19	Firmicutes	Bacilli	Lactobacillales	Streptococcaceae	Lactococcus	Lactococcus lactis	98.6782
MHh2.bin.12	33	3216620	155581	415147	43.7	99.37	0.32	Firmicutes	Clostridia	Lachnospirales	Lachnospiraceae	Blautia_A	Blautia_A caecimuris	98.6776
NHlb9.bin.1	150	4584593	45537	191483	28.4	98.12	0.81	Firmicutes	Clostridia	Clostridiales	Clostridiaceae	Clostridium	Clostridium neonatale	98.6721
MHlb2.bin.39	28	1911059	96732	452108	32.1	89.74	1.14	Cyanobacteria	Vampirovibrionia	Gastranaerophilales	Gastranaerophilaceae	Zag111	Zag111 sp002102825	98.6699
MHlb17.bin.64	24	1107644	84623	112640	25.6	92.13	2.25	Firmicutes	Bacilli	RF39	UBA660	CAG-1193	CAG-1193 sp000436255	98.6671
MHh5.bin.26	115	1562517	17777	73103	39.3	87.52	0.56	Firmicutes	Bacilli	Lactobacillales	Streptococcaceae	Streptococcus	Streptococcus thermophilus	98.6605
MHh6.bin.9	82	5198592	93724	272503	46.1	97.66	0	Firmicutes	Clostridia	Lachnospirales	Lachnospiraceae	Muricomes	Muricomes contortus_B	98.6567
MHlb4.bin.13	36	1157020	50361	222220	26.6	93.82	0	Firmicutes	Bacilli	RF39	UBA660	UBA5026	UBA5026 sp900546745	98.6567
MHlb3.bin.3	39	4572725	211389	736653	45.2	99.42	0	Bacteroidota	Bacteroidia	Bacteroidales	Tannerellaceae	Parabacteroides	Parabacteroides distasonis	98.6536
MEs6.bin.24	128	3216206	39163	94956	41.3	95.89	0.84	Firmicutes	Clostridia	Lachnospirales	Lachnospiraceae	Blautia_A	Blautia_A sp003471165	98.6518
MHlb8.bin.15	92	2740311	45271	160310	43.1	95.97	0	Firmicutes	Clostridia	Oscillospirales	Ruminococcaceae	HGM13222	HGM13222 sp900757485	98.6489
MEs8.bin.62	699	5489843	10051	52190	48.5	84.64	0.53	Firmicutes	Clostridia	Lachnospirales	Lachnospiraceae	Hungatella	Hungatella sp005845265	98.6421
MHh2.bin.26	271	2433658	12318	62734	39.2	96.55	0.84	Firmicutes	Clostridia	Oscillospirales	Ruminococcaceae	Massilioclostridium	Massilioclostridium coli	98.6272
MHlb15.bin.20	88	2317936	48493	190576	53.3	96.64	0.67	Firmicutes	Clostridia	Oscillospirales	Ruminococcaceae	Ruminococcus_C	Ruminococcus_C sp000437175	98.6237
MEs8.bin.1	29	1711659	93824	171601	32.3	100	0	Fusobacteriota	Fusobacteriia	Fusobacteriales	Fusobacteriaceae	Fusobacterium_C	Fusobacterium_C gonidiaformans	98.6117
MHlb7.bin.3	106	3290497	46905	124412	38.5	98.87	0	Bacteroidota	Bacteroidia	Bacteroidales	Coprobacteraceae	Coprobacter	Coprobacter sp900555475	98.6091
MEs2.bin.55	139	2056676	22252	79184	58	92.76	2.01	Firmicutes	Clostridia	Oscillospirales	Butyricicoccaceae	Agathobaculum	Agathobaculum sp003481705	98.609
NEs8.bin.5	18	2500472	195800	535123	58.5	100	0.45	Actinobacteriota	Actinomycetia	Actinomycetales	Bifidobacteriaceae	Bifidobacterium	Bifidobacterium dentium	98.604
MEs9.bin.53	89	5182437	97642	312231	40.3	89.07	1.58	Bacteroidota	Bacteroidia	Bacteroidales	Bacteroidaceae	Bacteroides	Bacteroides nordii	98.5962
MEs1.bin.1	24	2723198	142160	749860	49.4	100	0	Firmicutes	Negativicutes	Veillonellales	Megasphaeraceae	Caecibacter	Caecibacter sp003467125	98.5924
NEs7.bin.1	24	4996976	359291	784942	55.2	99.4	0.04	Proteobacteria	Gammaproteobacteria	Enterobacterales	Enterobacteriaceae	Klebsiella	Klebsiella aerogenes	98.5864
MEs1.bin.40	127	2666299	30555	159051	43.5	95.58	1.34	Firmicutes	Clostridia	Lachnospirales	Lachnospiraceae	Coprococcus_A	Coprococcus_A sp900548825	98.5858
MHlb8.bin.23	21	1908314	161798	353440	43.8	93.29	0	Firmicutes	Clostridia	Oscillospirales	Acutalibacteraceae	Eubacterium_R	Eubacterium_R sp000433975	98.5824
MHlb14.bin.58	124	2500029	32839	85584	43.3	88.21	0.69	Firmicutes	Clostridia	Lachnospirales	Lachnospiraceae	Blautia_A	Blautia_A luti	98.5729
MHlb1.bin.17	56	2729903	94291	359685	56.1	91.95	0	Firmicutes	Clostridia	Oscillospirales	Oscillospiraceae	Lawsonibacter	Lawsonibacter sp900066645	98.5646
MHh4.bin.14	73	2375863	45105	294664	62.4	98.76	0.62	Proteobacteria	Gammaproteobacteria	Burkholderiales	Burkholderiaceae	Sutterella	Sutterella wadsworthensis_A	98.5586
MHlb13.bin.9	37	2568115	90796	584119	40.8	98.66	0	Firmicutes	Clostridia	Lachnospirales	Lachnospiraceae	Eubacterium_F	Eubacterium_F sp003491505	98.5373
NHh1.bin.2	23	2413170	151474	375366	60	100	0	Actinobacteriota	Actinomycetia	Actinomycetales	Bifidobacteriaceae	Bifidobacterium	Bifidobacterium longum	98.5309
MHlb8.bin.20	51	2680110	91763	160020	57.6	97.09	0.67	Firmicutes	Clostridia	Oscillospirales	Oscillospiraceae	CAG-110	CAG-110 sp000435995	98.5301
MHlb15.bin.13	90	2568682	37243	83185	44.6	95.65	0	Firmicutes	Clostridia	Lachnospirales	Lachnospiraceae	UMGS1375	UMGS1375 sp900066615	98.5244
NHh6.bin.1	29	3322126	182615	494337	64.2	100	0	Actinobacteriota	Coriobacteriia	Coriobacteriales	Eggerthellaceae	Eggerthella	Eggerthella lenta	98.523
MHlb8.bin.26	50	2528546	98754	284038	59.5	96.06	0.67	Firmicutes	Clostridia	Oscillospirales	CAG-382	UCG-010	UCG-010 sp003150215	98.5081
MHlb5.bin.3	60	4159322	116898	324672	46.6	97.47	0.09	Bacteroidota	Bacteroidia	Bacteroidales	Bacteroidaceae	Bacteroides	Bacteroides uniformis	98.4946
MHlb8.bin.52	125	1327079	18061	54190	26.9	91.27	1.44	Firmicutes	Bacilli	RF39	UBA660	CAG-302	CAG-302 sp000431795	98.4902
MHlb1.bin.23	138	2515346	25484	59166	60.4	92.25	0.67	Firmicutes	Clostridia	Oscillospirales	Oscillospiraceae	Intestinimonas	Intestinimonas butyriciproducens	98.478
MEs1.bin.44	111	2636016	39288	94750	49	94.98	1.57	Firmicutes	Clostridia	Lachnospirales	Lachnospiraceae	Eisenbergiella	Eisenbergiella sp900066775	98.4745
MHlb10.bin.2	87	2490617	46522	123505	48.7	100	0.11	Proteobacteria	Gammaproteobacteria	Burkholderiales	Burkholderiaceae	Parasutterella	Parasutterella sp000980495	98.4726
MHlb6.bin.11	75	2384445	49059	172583	31.2	100	0.63	Firmicutes	Negativicutes	Selenomonadales	Selenomonadaceae	Megamonas	Megamonas funiformis	98.4718
MEs9.bin.11	27	3780317	290417	413846	58.1	99.28	0.48	Bacteroidota	Bacteroidia	Bacteroidales	Rikenellaceae	Alistipes	Alistipes onderdonkii	98.4653
MHlb17.bin.2	99	2260752	40288	120277	57.1	98.75	0	Proteobacteria	Gammaproteobacteria	Burkholderiales	Burkholderiaceae	Duodenibacillus	Duodenibacillus massiliensis	98.4586
MHlb17.bin.3	71	3631545	71874	179416	61.6	99.33	0.13	Firmicutes	Clostridia	Oscillospirales	Oscillospiraceae	Flavonifractor	Flavonifractor plautii	98.4577
MHlb9.bin.14	118	2526924	34397	83795	42.1	95.37	0	Firmicutes	Clostridia	Lachnospirales	Lachnospiraceae	Blautia_A	Blautia_A obeum	98.4492
MEs3.bin.21	39	2658188	88908	267685	43.9	97.99	0.67	Firmicutes	Clostridia	Lachnospirales	Lachnospiraceae	Coprococcus_A	Coprococcus_A catus	98.4411
MHlb15.bin.7	39	1746782	57793	122587	37.6	99.88	0.47	Firmicutes	Bacilli	Lactobacillales	Streptococcaceae	Streptococcus	Streptococcus infantarius	98.4345
MHlb6.bin.17	164	2329746	21513	106088	47.3	95.81	0.13	Firmicutes	Clostridia	Monoglobales_A	UBA9506	UMGS755	UMGS755 sp900545185	98.4288
MHlb5.bin.7	46	2753311	89758	194486	62.2	100	0.67	Firmicutes	Clostridia	Oscillospirales	Oscillospiraceae	Intestinimonas	Intestinimonas massiliensis	98.4279
MHh2.bin.2	19	3106521	250945	378193	43.4	99.62	0	Bacteroidota	Bacteroidia	Bacteroidales	Barnesiellaceae	Barnesiella	Barnesiella intestinihominis	98.4161
MHh5.bin.3	55	2765185	84165	249230	53.9	99.33	0	Firmicutes	Clostridia	Oscillospirales	Acutalibacteraceae	Anaeromassilibacillus	Anaeromassilibacillus sp002159845	98.4114
MHlb14.bin.49	55	1772493	46681	135288	62.2	91.42	0.67	Firmicutes	Clostridia	Oscillospirales	Oscillospiraceae	CAG-83	CAG-83 sp900545585	98.4012
MHlb4.bin.5	36	2258913	204204	545086	36.5	99.33	0.34	Firmicutes	Clostridia	Oscillospirales	Acutalibacteraceae	Pseudoruminococcus	Pseudoruminococcus massiliensis	98.3906
MEs8.bin.30	236	2855190	16979	81890	27.1	96.6	0.7	Firmicutes	Clostridia	Peptostreptococcales	Peptostreptococcaceae	Romboutsia	Romboutsia timonensis	98.3825
MHh2.bin.17	46	3223780	116002	388284	60	97.33	0.48	Bacteroidota	Bacteroidia	Bacteroidales	Rikenellaceae	Alistipes	Alistipes senegalensis	98.3747
MHlb7.bin.36	65	3326695	66556	154931	42.7	96.46	1.31	Bacteroidota	Bacteroidia	Bacteroidales	Bacteroidaceae	Phocaeicola	Phocaeicola sp000436795	98.3694
MHlb4.bin.2	28	2476430	129984	301464	58.4	98.08	0	Bacteroidota	Bacteroidia	Bacteroidales	Rikenellaceae	Alistipes_A	Alistipes_A ihumii	98.3629
MEs1.bin.46	106	2223701	31780	77218	59.1	87.14	0.06	Firmicutes	Clostridia	Oscillospirales	Ruminococcaceae	Gemmiger	Gemmiger sp900539695	98.3623
MEs8.bin.47	49	1696499	48888	163349	34.9	93.29	0.91	Firmicutes	Clostridia	Tissierellales	Peptoniphilaceae	Anaerococcus	Anaerococcus tetradius	98.3567
MEs8.bin.20	70	3032937	80826	235601	38.8	98.09	0.7	Firmicutes	Clostridia	Lachnospirales	Lachnospiraceae	Blautia	Blautia sp900539145	98.3539
MHlb13.bin.46	111	2093303	29039	148012	53.4	88.35	0.67	Firmicutes	Clostridia	Oscillospirales	CAG-272	UMGS911	UMGS911 sp900545935	98.3529
MHlb3.bin.24	26	2856147	153222	328924	51.3	97.66	2.44	Firmicutes	Clostridia	Lachnospirales	Lachnospiraceae	Lachnoclostridium_B	Lachnoclostridium_B phocaeensis	98.3505
MHlb17.bin.67	30	1085927	46343	192316	26.7	91.57	2.25	Firmicutes	Bacilli	RF39	UBA660	UBA3631	UBA3631 sp900544605	98.3466
MHlb7.bin.19	45	2543093	79514	345122	47.1	96.64	0	Firmicutes	Clostridia	Oscillospirales	Ruminococcaceae	CAG-353	CAG-353 sp900066885	98.3445
MHlb3.bin.12	193	2786949	22233	120710	46	93.91	0.29	Firmicutes	Clostridia	Lachnospirales	Lachnospiraceae	Schaedlerella	Schaedlerella glycyrrhizinilytica	98.329
MEs6.bin.23	50	3162340	86958	191372	42.7	92.75	0.12	Firmicutes	Clostridia	Lachnospirales	Lachnospiraceae	Roseburia	Roseburia intestinalis	98.3281
MHlb4.bin.20	30	2275333	125050	259596	57.5	91.72	0	Firmicutes	Clostridia	Oscillospirales	CAG-272	UMGS902	UMGS902 sp003343845	98.3271
MHlb3.bin.2	63	2912050	72012	140971	55.2	100	0	Proteobacteria	Gammaproteobacteria	Burkholderiales	Burkholderiaceae	Sutterella	Sutterella wadsworthensis	98.3223
MEs2.bin.36	119	2111502	23302	94701	56.8	93.51	0.67	Firmicutes	Clostridia	Oscillospirales	Oscillospiraceae	Dysosmobacter	Dysosmobacter sp900542115	98.3206
MEs9.bin.6	38	2769852	95611	348163	41.8	99.33	0	Firmicutes	Clostridia	Lachnospirales	Lachnospiraceae	Lachnospira	Lachnospira sp000437735	98.3178
MHlb7.bin.29	134	2014168	23364	93178	47.1	93.11	0	Firmicutes	Clostridia	Oscillospirales	UBA644	UBA644	UBA644 sp900547165	98.3132
MEs8.bin.18	38	1420559	71746	197529	28.3	98.48	0.61	Firmicutes	Clostridia	Tissierellales	Peptoniphilaceae	Parvimonas	Parvimonas sp001553085	98.313
MHlb5.bin.8	26	1963810	112462	243240	44.5	97.99	0.34	Firmicutes	Clostridia	Oscillospirales	Acutalibacteraceae	CAG-180	CAG-180 sp000432435	98.3119
MHlb16.bin.10	221	2438910	14890	96363	56.3	95.69	0	Firmicutes	Clostridia	Oscillospirales	Ruminococcaceae	Gemmiger	Gemmiger qucibialis	98.3002
MEs9.bin.5	42	2687342	99278	370276	48.9	99.37	0	Firmicutes	Clostridia	Lachnospirales	Lachnospiraceae	Clostridium_Q	Clostridium_Q sp003024715	98.294
MEs1.bin.6	85	2787419	50561	179201	29.1	99.06	0	Firmicutes	Bacilli	Erysipelotrichales	Erysipelatoclostridiaceae	Faecalibacillus	Faecalibacillus intestinalis	98.2933
MHlb17.bin.47	55	1776506	74275	293361	46	90.32	0.81	Firmicutes	Clostridia_A	Christensenellales	Borkfalkiaceae	UBA10281	UBA10281 sp900554485	98.278
NHlb16.bin.4	8	1846754	296099	841405	34.6	99.22	0	Firmicutes	Bacilli	Lactobacillales	Lactobacillaceae	Lactobacillus	Lactobacillus paragasseri	98.278
MEs3.bin.46	328	2980625	11636	65008	48	86.38	0.32	Firmicutes	Bacilli	Erysipelotrichales	Erysipelotrichaceae	Holdemania	Holdemania massiliensis	98.2726
NEs8.bin.3	30	3364175	167418	654801	28	99.19	0	Firmicutes	Clostridia	Clostridiales	Clostridiaceae	Clostridium_P	Clostridium_P perfringens	98.2615
MHlb8.bin.1	26	3146809	205955	596599	28.6	100	0	Firmicutes	Clostridia	Peptostreptococcales	Peptostreptococcaceae	Intestinibacter	Intestinibacter bartlettii	98.2609
MEs2.bin.4	63	3200014	71969	343624	36.6	98.66	0	Firmicutes	Clostridia	Lachnospirales	Lachnospiraceae	TF01-11	TF01-11 sp001414325	98.2455
MHlb17.bin.60	98	1945627	53275	311875	55.7	95.09	2.69	Actinobacteriota	Actinomycetia	Actinomycetales	Bifidobacteriaceae	Bifidobacterium	Bifidobacterium catenulatum	98.2432
MHh7.bin.4	43	2977406	103401	441692	59.7	98.66	0	Firmicutes	Clostridia	Oscillospirales	Oscillospiraceae	Lawsonibacter	Lawsonibacter sp900066825	98.2403
MEs1.bin.13	60	2837078	63143	176234	38.3	100	0.67	Firmicutes	Clostridia	Lachnospirales	Lachnospiraceae	Anaerobutyricum	Anaerobutyricum hallii	98.2364
MEs8.bin.35	18	2487383	201073	320694	41.8	91.77	0	Firmicutes	Clostridia	Lachnospirales	Lachnospiraceae	Faecalimonas	Faecalimonas umbilicata	98.2326
MHh5.bin.27	249	1485035	7094	45209	39.3	87.87	0.91	Firmicutes	Bacilli	Lactobacillales	Aerococcaceae	Facklamia	Facklamia hominis	98.2315
MHlb14.bin.54	49	2661237	92870	265543	40.9	96.99	2.01	Firmicutes	Clostridia	Lachnospirales	Lachnospiraceae	CAG-303	CAG-303 sp000437755	98.2293
MHlb9.bin.27	210	2606882	19816	85199	53.3	95.97	0.67	Firmicutes	Clostridia	Oscillospirales	Ruminococcaceae	CAG-115	CAG-115 sp003531585	98.228
MHlb16.bin.19	44	2280668	67168	236914	60.9	93.29	0	Firmicutes	Clostridia	Oscillospirales	Oscillospiraceae	CAG-110	CAG-110 sp003525905	98.2267
MHlb2.bin.14	73	2745903	59667	193271	63.1	98.7	0.59	Desulfobacterota	Desulfovibrionia	Desulfovibrionales	Desulfovibrionaceae	Desulfovibrio	Desulfovibrio sp900556755	98.218
MHh3.bin.9	57	2585791	59558	170357	37	98.66	1.51	Firmicutes	Clostridia	Lachnospirales	Lachnospiraceae	Anaerostipes	Anaerostipes hadrus	98.2153
MHlb17.bin.49	32	2110848	91682	257708	58.4	89.26	0.67	Firmicutes	Clostridia	Oscillospirales	Acutalibacteraceae	UBA5905	UBA5905 sp900764115	98.214
MHlb14.bin.42	33	2505418	101734	213098	33.4	95.3	1.14	Firmicutes	Clostridia	Lachnospirales	Lachnospiraceae	CAG-603	CAG-603 sp900066105	98.2133
MHlb11.bin.25	75	1923188	42743	88318	52.6	91.39	0	Firmicutes	Clostridia	Oscillospirales	CAG-272	UMGS1312	UMGS1312 sp900550625	98.2126
MHlb9.bin.3	61	2581368	78937	226240	42.2	98.66	0	Firmicutes	Clostridia	Lachnospirales	Lachnospiraceae	TF01-11	TF01-11 sp003529475	98.2117
MHlb10.bin.34	174	2188850	19144	97152	59.4	91.03	1.81	Firmicutes	Clostridia	Oscillospirales	Ruminococcaceae	Gemmiger	Gemmiger sp900540775	98.2109
MEs3.bin.22	33	2346859	133595	441562	62	97.99	0.67	Firmicutes	Clostridia	Oscillospirales	Oscillospiraceae	Evtepia	Evtepia sp900546255	98.2079
NEs5.bin.2	64	4766160	120865	440817	50.6	99.67	0.04	Proteobacteria	Gammaproteobacteria	Enterobacterales	Enterobacteriaceae	Escherichia	Escherichia coli_D	98.2066
MHlb2.bin.1	65	2297319	58497	158145	53.5	100	0	Firmicutes	Negativicutes	Veillonellales	Megasphaeraceae	Megasphaera	Megasphaera elsdenii	98.1998
MHlb14.bin.24	26	2347258	122043	353198	50.2	97.32	0.67	Firmicutes	Clostridia	Oscillospirales	Ruminococcaceae	Ruminococcus_D	Ruminococcus_D sp000434695	98.1992
MHlb6.bin.45	70	2207847	44783	125342	59.1	90.6	1.36	Firmicutes	Clostridia	Oscillospirales	Oscillospiraceae	CAG-170	CAG-170 sp000436735	98.1915
MHlb18.bin.24	169	3985551	33165	199641	66.8	88.8	0.16	Proteobacteria	Gammaproteobacteria	Xanthomonadales	Xanthomonadaceae	Stenotrophomonas	Stenotrophomonas maltophilia	98.1876
MHlb15.bin.6	63	1932330	54798	178365	44.7	97.85	0	Proteobacteria	Alphaproteobacteria	RF32	CAG-239	CAG-495	CAG-495 sp900538765	98.1716
MEs8.bin.54	27	3392753	223810	421163	40.3	100	2.83	Firmicutes	Bacilli	Erysipelotrichales	Erysipelotrichaceae	Dielma	Dielma fastidiosa	98.1696
MHlb11.bin.32	63	2085770	52877	121133	62.1	93.62	2.01	Firmicutes	Clostridia	Oscillospirales	Oscillospiraceae	CAG-83	CAG-83 sp900552475	98.1674
MHlb14.bin.3	24	2680824	178322	392483	44.4	99.33	0	Firmicutes	Clostridia	Lachnospirales	Lachnospiraceae	Coprococcus	Coprococcus eutactus_A	98.1618
MHlb10.bin.32	77	1996164	35891	118575	59.3	91.38	1.53	Firmicutes	Clostridia	Oscillospirales	Ruminococcaceae	Faecalibacterium	Faecalibacterium prausnitzii_I	98.1502
MHlb16.bin.5	18	1901060	189687	507510	36.5	98.66	0	Firmicutes	Clostridia	Oscillospirales	Acutalibacteraceae	Eubacterium_R	Eubacterium_R sp000434995	98.1459
NHlb4.bin.6	44	5698339	210707	394015	42.8	97.61	0.08	Bacteroidota	Bacteroidia	Bacteroidales	Bacteroidaceae	Bacteroides	Bacteroides thetaiotaomicron	98.1332
MHlb18.bin.17	15	3503261	538260	726871	42.7	99.25	1.13	Firmicutes	Bacilli	Lactobacillales	Enterococcaceae	Enterococcus_D	Enterococcus_D casseliflavus	98.1327
MHlb17.bin.4	39	1605356	69376	149402	41.9	98.19	0	Actinobacteriota	Coriobacteriia	Coriobacteriales	Eggerthellaceae	Phoenicibacter	Phoenicibacter congonensis	98.1244
MHlb14.bin.19	63	3209923	71153	220380	47.6	95	0	Bacteroidota	Bacteroidia	Bacteroidales	Bacteroidaceae	Phocaeicola	Phocaeicola sp900551445	98.1215
MHlb14.bin.5	23	2698611	176717	436494	44.3	98.66	0	Firmicutes	Clostridia	Lachnospirales	Lachnospiraceae	CAG-127	CAG-127 sp900319515	98.1131
MEs2.bin.19	41	2266705	105769	204811	54.5	98.75	0.62	Proteobacteria	Gammaproteobacteria	Burkholderiales	Burkholderiaceae	Duodenibacillus	Duodenibacillus sp900538905	98.107
MHlb17.bin.11	48	2410150	115160	210612	59	96.2	0	Firmicutes	Clostridia	Oscillospirales	CAG-272	CAG-448	CAG-448 sp003150135	98.0992
MHlb8.bin.25	25	1901375	110043	220468	49.5	96.77	0.81	Firmicutes	Clostridia_A	Christensenellales	CAG-138	PeH17	PeH17 sp000435055	98.0892
MEs2.bin.12	27	2360981	109753	386864	34.3	96.64	0	Firmicutes	Clostridia	Lachnospirales	Lachnospiraceae	Eubacterium_G	Eubacterium_G ventriosum	98.0885
MHh3.bin.1	40	3729952	114411	445580	45.9	99.26	0	Bacteroidota	Bacteroidia	Bacteroidales	Bacteroidaceae	Bacteroides	Bacteroides stercoris	98.0849
MHh6.bin.17	151	4796113	44737	150775	49.5	96.5	0.68	Firmicutes	Clostridia	Lachnospirales	Lachnospiraceae	Enterocloster	Enterocloster clostridioformis	98.0795
MHh5.bin.12	38	2241178	81821	186244	38.4	98.66	0.34	Firmicutes	Clostridia	Oscillospirales	Acutalibacteraceae	Ruminococcus_E	Ruminococcus_E sp003526955	98.0774
MHlb17.bin.24	137	2948479	27585	80879	43.3	93.12	0.02	Bacteroidota	Bacteroidia	Bacteroidales	Bacteroidaceae	Phocaeicola	Phocaeicola sp000434735	98.0689
MHlb8.bin.44	91	2177802	39280	109301	46.1	94.63	1.34	Firmicutes	Clostridia	Oscillospirales	Acutalibacteraceae	UBA737	UBA737 sp900549755	98.0665
MHh6.bin.4	65	2864119	94458	235264	46.3	98.86	0	Firmicutes	Bacilli	Lactobacillales	Lactobacillaceae	Lacticaseibacillus	Lacticaseibacillus paracasei	98.0627
MHlb16.bin.20	17	2037478	262013	327840	61.9	93.29	0	Firmicutes	Clostridia	Oscillospirales	Oscillospiraceae	CAG-103	CAG-103 sp000432375	98.0404
MHh2.bin.9	92	2495957	40368	193662	31.3	99.06	0.13	Firmicutes	Bacilli	Erysipelotrichales	Erysipelatoclostridiaceae	Massiliomicrobiota	Massiliomicrobiota sp002160815	98.0315
MHlb4.bin.35	67	1798879	39549	79679	45.4	87.84	0.6	Firmicutes	Peptococcia	Peptococcales	Peptococcaceae	QAKL01	QAKL01 sp003343815	98.0271
MHlb14.bin.12	21	2522973	173771	407841	46.1	99.52	0.48	Bacteroidota	Bacteroidia	Bacteroidales	Rikenellaceae	Alistipes_A	Alistipes_A sp900539755	98.0248
MHlb14.bin.13	46	2272502	70216	178204	47.1	96.88	0	Firmicutes	Clostridia	Peptostreptococcales	Anaerovoracaceae	UBA1191	UBA1191 sp900549125	98.0231
MHlb8.bin.24	25	2019748	116435	542937	40.5	97.09	0.81	Firmicutes	Clostridia	Oscillospirales	Acutalibacteraceae	CAG-964	CAG-964 sp000435335	98.0169
MHlb15.bin.17	107	2933989	44446	121732	48.2	97.41	0.69	Bacteroidota	Bacteroidia	Bacteroidales	Muribaculaceae	CAG-485	CAG-485 sp001701295	97.9937
MHlb7.bin.1	10	1804145	290542	369057	31.1	100	0	Methanobacteriota	Methanobacteria	Methanobacteriales	Methanobacteriaceae	Methanobrevibacter_A	Methanobrevibacter_A smithii	97.9849
NHlb11.bin.6	62	2020149	54017	237845	38.1	95.42	0.76	Firmicutes	Bacilli	Lactobacillales	Streptococcaceae	Lactococcus	Lactococcus petauri	97.9837
MEs6.bin.10	26	2092326	98440	367225	48.2	96.64	0	Firmicutes	Clostridia	Lachnospirales	Anaerotignaceae	Anaerotignum	Anaerotignum faecicola	97.9817
MHh4.bin.5	41	3117932	116981	456036	49.2	99.44	0.24	Firmicutes	Clostridia	Lachnospirales	Lachnospiraceae	Roseburia	Roseburia hominis	97.9763
MHlb14.bin.52	31	2785502	124931	357398	46	98.55	2.27	Firmicutes	Clostridia	Lachnospirales	Lachnospiraceae	CAG-510	CAG-510 sp000434615	97.9752
MHlb17.bin.42	53	2855017	77575	368773	58.2	96.9	1.88	Firmicutes	Clostridia_A	Christensenellales	CAG-74	Firm-11	Firm-11 sp900548145	97.9746
MHlb17.bin.31	30	2466713	110915	351799	57.3	94.59	0.68	Verrucomicrobiota	Verrucomicrobiae	Opitutales	CAG-312	CAG-312	CAG-312 sp900760665	97.9641
MHlb17.bin.22	137	2490546	24103	71996	50.5	95.41	0.31	Firmicutes	Clostridia	Peptostreptococcales	Anaerovoracaceae	CAG-238	CAG-238 sp900551415	97.9528
MEs9.bin.31	28	2580577	136225	448695	58.5	96.33	1.18	Desulfobacterota	Desulfovibrionia	Desulfovibrionales	Desulfovibrionaceae	Desulfovibrio	Desulfovibrio sp900319575	97.9471
MHlb5.bin.2	42	2562477	103116	285696	49.8	97.55	0	Bacteroidota	Bacteroidia	Bacteroidales	Muribaculaceae	CAG-279	CAG-279 sp000437795	97.9453
NHh1.bin.3	21	2178022	168425	704833	56.5	99.55	0	Actinobacteriota	Actinomycetia	Actinomycetales	Bifidobacteriaceae	Bifidobacterium	Bifidobacterium pseudocatenulatum	97.936
MEs1.bin.18	59	3489079	88761	188425	44.2	95.17	0.05	Bacteroidota	Bacteroidia	Bacteroidales	Bacteroidaceae	Phocaeicola	Phocaeicola plebeius_A	97.9229
MEs1.bin.17	50	3207726	84486	208404	47.5	98.31	0.63	Firmicutes	Clostridia	Lachnospirales	Lachnospiraceae	Fusicatenibacter	Fusicatenibacter saccharivorans	97.9028
NHlb4.bin.1	23	2183522	179537	467646	59.6	100	0.08	Actinobacteriota	Actinomycetia	Actinomycetales	Bifidobacteriaceae	Bifidobacterium	Bifidobacterium adolescentis	97.8987
MHlb5.bin.25	34	1939359	98524	240117	57.1	84.68	0	Firmicutes	Clostridia	Oscillospirales	Ruminococcaceae	Angelakisella	Angelakisella sp900547385	97.8866
NEs4.bin.2	62	4378258	123287	337913	61.8	97.04	0	Proteobacteria	Gammaproteobacteria	Enterobacterales	Aeromonadaceae	Aeromonas	Aeromonas caviae	97.8853
MHlb9.bin.26	37	3102754	111250	249150	37.8	97.99	1.01	Firmicutes	Clostridia	Monoglobales_A	UBA1381	CAG-41	CAG-41 sp900066215	97.8786
MHlb14.bin.38	51	3099221	104210	175454	45.7	96.84	1.29	Firmicutes	Clostridia	Lachnospirales	Lachnospiraceae	Ruminococcus_A	Ruminococcus_A faecicola	97.8731
NHh2.bin.3	25	1773048	100442	260084	32.8	99.48	0	Firmicutes	Bacilli	Lactobacillales	Lactobacillaceae	Ligilactobacillus	Ligilactobacillus salivarius	97.867
MHlb18.bin.1	22	3101914	224677	529895	58.8	100	0	Bacteroidota	Bacteroidia	Bacteroidales	Rikenellaceae	Alistipes	Alistipes finegoldii	97.866
MEs8.bin.42	194	5592797	46226	191096	43.6	96.73	1.28	Bacteroidota	Bacteroidia	Bacteroidales	Tannerellaceae	Parabacteroides	Parabacteroides sp003480915	97.8639
MHlb17.bin.34	134	1950107	23217	89031	52.2	92.08	0.34	Firmicutes	Clostridia	Oscillospirales	Acutalibacteraceae	CAG-177	CAG-177 sp003538135	97.8622
MHlb14.bin.21	42	3222339	107426	318535	46.9	98.33	0.74	Bacteroidota	Bacteroidia	Bacteroidales	Bacteroidaceae	Prevotella	Prevotella sp900554695	97.833
MEs9.bin.1	50	3365179	88216	228988	55.3	100	0	Synergistota	Synergistia	Synergistales	Synergistaceae	Cloacibacillus	Cloacibacillus porcorum	97.8309
MHh5.bin.8	43	2608482	118976	211415	58.8	97.62	0	Firmicutes	Clostridia	Oscillospirales	Ruminococcaceae	Faecalibacterium	Faecalibacterium sp900539945	97.8221
MHlb12.bin.5	62	2809105	72838	188279	48.1	99.95	0.11	Proteobacteria	Gammaproteobacteria	Burkholderiales	Burkholderiaceae	Parasutterella	Parasutterella excrementihominis	97.8158
MHh2.bin.13	44	4637809	144438	373198	43	99.46	0.54	Bacteroidota	Bacteroidia	Bacteroidales	Marinifilaceae	Butyricimonas	Butyricimonas faecihominis	97.8089
MHlb6.bin.3	20	2074551	235092	341330	37.5	98.66	0	Firmicutes	Clostridia	Lachnospirales	Lachnospiraceae	Butyrivibrio_A	Butyrivibrio_A crossotus	97.8052
MEs9.bin.32	46	2835358	91655	324370	43.6	96.38	1.21	Firmicutes	Clostridia	Lachnospirales	Lachnospiraceae	Agathobacter	Agathobacter faecis	97.8039
MEs2.bin.3	19	2631838	215919	498117	41.4	99.33	0	Firmicutes	Clostridia	Lachnospirales	Lachnospiraceae	Coprococcus	Coprococcus sp900066115	97.7958
MHlb17.bin.66	366	3153571	11422	47533	56	87.42	1.41	Verrucomicrobiota	Lentisphaeria	Victivallales	UBA1829	UBA1829	UBA1829 sp900549045	97.7773
NHlb3.bin.1	60	3679726	94002	419077	39	100	0	Proteobacteria	Gammaproteobacteria	Pseudomonadales	Moraxellaceae	Acinetobacter	Acinetobacter baumannii	97.7653
MEs3.bin.41	47	2711410	81249	177706	46.3	89.86	0.48	Firmicutes	Clostridia	Lachnospirales	Lachnospiraceae	Acetatifactor	Acetatifactor sp900066365	97.7601
MHlb12.bin.37	49	2255884	57729	171537	58.7	84.23	0	Firmicutes	Clostridia	Oscillospirales	Oscillospiraceae	CAG-170	CAG-170 sp000432135	97.7559
MHlb18.bin.6	86	1970368	33159	151060	27.4	97.63	0	Campylobacterota	Campylobacteria	Campylobacterales	Arcobacteraceae	Aliarcobacter	Aliarcobacter cryaerophilus_A	97.7526
MEs6.bin.6	52	2832003	75500	236164	48.7	98.73	0	Firmicutes	Clostridia	Lachnospirales	Lachnospiraceae	CAG-81	CAG-81 sp900066535	97.7416
MHlb18.bin.2	52	2543986	88338	282953	41.1	99.86	0.01	Proteobacteria	Gammaproteobacteria	Pseudomonadales	Moraxellaceae	Acinetobacter	Acinetobacter towneri_A	97.7382
MHlb18.bin.8	67	4413104	112438	375527	37.2	97.42	0.21	Bacteroidota	Bacteroidia	Sphingobacteriales	Sphingobacteriaceae	Sphingobacterium	Sphingobacterium cellulitidis	97.7372
NEs4.bin.3	209	4611005	41379	355096	55.7	97.56	0.93	Proteobacteria	Gammaproteobacteria	Enterobacterales	Enterobacteriaceae	Enterobacter	Enterobacter sp000762975	97.7295
MHlb14.bin.30	69	2734851	48556	178920	56.2	96.42	0.67	Firmicutes	Clostridia	Oscillospirales	Oscillospiraceae	CAG-110	CAG-110 sp900540635	97.7253
MHlb14.bin.43	114	6103345	75320	274619	42.8	93.18	0.74	Bacteroidota	Bacteroidia	Bacteroidales	Bacteroidaceae	Bacteroides	Bacteroides cellulosilyticus	97.7239
MEs3.bin.31	57	2566380	55996	191844	45.4	91.77	0	Firmicutes	Clostridia	Lachnospirales	Lachnospiraceae	UBA7182	UBA7182 sp003480725	97.7182
MEs2.bin.52	39	2118130	73120	163421	38.9	85.35	0	Firmicutes	Clostridia	Lachnospirales	Lachnospiraceae	Blautia	Blautia hansenii	97.7139
MEs3.bin.42	16	2799329	376339	782593	57.5	85.87	0	Bacteroidota	Bacteroidia	Bacteroidales	Rikenellaceae	Alistipes	Alistipes sp900549305	97.7103
MHlb14.bin.18	122	1659326	17756	68389	56.5	95.25	0	Firmicutes	Negativicutes	Veillonellales	Dialisteraceae	UBA1822	UBA1822 sp002314995	97.7049
MHh2.bin.32	45	2532240	83613	347034	61.2	95.64	0.96	Firmicutes	Clostridia	Oscillospirales	Oscillospiraceae	UBA5446	UBA5446 sp900543085	97.6967
MHlb15.bin.35	101	3350489	50505	149230	41.1	98.1	2.22	Firmicutes	Clostridia	Lachnospirales	Lachnospiraceae	KLE1615	KLE1615 sp900066985	97.6887
MHlb5.bin.20	57	3166859	96792	208587	51.7	91.51	0.71	Bacteroidota	Bacteroidia	Bacteroidales	UBA932	RC9	RC9 sp000433355	97.6835
MHlb17.bin.14	76	2504149	51445	131988	59.9	96.15	0.23	Firmicutes	Clostridia_A	Christensenellales	CAG-74	SFFH01	SFFH01 sp900542395	97.6813
NHlb4.bin.5	112	2063079	27512	65737	36.8	97.99	0.09	Firmicutes	Bacilli	Lactobacillales	Lactobacillaceae	Lactobacillus	Lactobacillus crispatus	97.674
NHlb6.bin.4	116	1795011	21152	64211	38.8	97.28	0	Firmicutes	Bacilli	Lactobacillales	Lactobacillaceae	Limosilactobacillus	Limosilactobacillus reuteri_E	97.6698
MEs6.bin.43	229	2468976	14588	53851	46.8	93.59	2.1	Firmicutes	Negativicutes	Acidaminococcales	Acidaminococcaceae	Phascolarctobacterium	Phascolarctobacterium sp900545535	97.6677
MHlb18.bin.13	24	2755512	146502	301364	61.3	96.95	0.47	Proteobacteria	Gammaproteobacteria	Burkholderiales	Rhodocyclaceae	Azonexus	Azonexus sp012839675	97.6542
MHlb1.bin.27	130	1909614	27947	76116	61.5	91.51	0.83	Firmicutes	Clostridia	Oscillospirales	Oscillospiraceae	Lawsonibacter	Lawsonibacter sp014287875	97.6525
MEs9.bin.7	69	2880736	75020	291870	42.4	98.83	0.1	Firmicutes	Clostridia	Lachnospirales	Lachnospiraceae	Bariatricus	Bariatricus comes	97.6498
MHh5.bin.11	12	1949610	463246	489618	56.3	99.53	0.47	Actinobacteriota	Actinomycetia	Actinomycetales	Actinomycetaceae	Gleimia	Gleimia europaea_A	97.6456
NHlb4.bin.11	74	1788130	37194	82072	39.5	95.65	3.09	Firmicutes	Bacilli	Lactobacillales	Streptococcaceae	Streptococcus	Streptococcus vestibularis	97.6428
MHh7.bin.2	76	2416743	44360	114741	57.4	99.33	0	Firmicutes	Clostridia	Oscillospirales	Butyricicoccaceae	Agathobaculum	Agathobaculum sp900544475	97.6332
MHlb13.bin.6	62	3587125	95923	177123	48.5	98.88	0	Bacteroidota	Bacteroidia	Bacteroidales	Bacteroidaceae	Paraprevotella	Paraprevotella clara	97.6292
MHh6.bin.15	13	1998195	252515	475539	50.3	99.29	0.95	Actinobacteriota	Actinomycetia	Actinomycetales	Actinomycetaceae	Varibaculum	Varibaculum timonense	97.6193
MHlb8.bin.16	135	2094689	21809	81508	52.6	95.75	0.06	Firmicutes	Clostridia	Oscillospirales	CAG-272	UMGS1815	UMGS1815 sp900555345	97.6072
MHlb12.bin.27	38	1913489	89150	231968	60.3	91.28	0.67	Firmicutes	Clostridia	Oscillospirales	Oscillospiraceae	CAG-83	CAG-83 sp000435555	97.6033
MHh4.bin.6	95	3254891	56489	222504	41.5	99.52	0.26	Firmicutes	Clostridia	Lachnospirales	Lachnospiraceae	Roseburia	Roseburia sp900552665	97.5934
MHlb5.bin.19	525	4495622	11240	51553	44.2	93.47	1.08	Bacteroidota	Bacteroidia	Bacteroidales	Marinifilaceae	Butyricimonas	Butyricimonas sp900184685	97.585
MHlb12.bin.20	128	2329402	28804	78590	56.8	98.12	1.25	Proteobacteria	Gammaproteobacteria	Burkholderiales	Burkholderiaceae	Duodenibacillus	Duodenibacillus sp900544255	97.5711
MEs1.bin.23	15	2076953	171095	355166	59.8	98.39	0.81	Actinobacteriota	Coriobacteriia	Coriobacteriales	Coriobacteriaceae	Collinsella	Collinsella sp003466125	97.5693
MHlb14.bin.11	154	2347234	23336	112432	51.4	97.32	0	Firmicutes	Clostridia	Oscillospirales	Ruminococcaceae	Ruminococcus_C	Ruminococcus_C callidus	97.5648
MHh2.bin.40	54	2100557	53180	143462	60.5	94.98	1.59	Firmicutes	Clostridia	Oscillospirales	Ruminococcaceae	Faecalibacterium	Faecalibacterium prausnitzii_E	97.564
MHlb12.bin.42	103	2624323	34519	109837	46.9	89.51	1.44	Bacteroidota	Bacteroidia	Bacteroidales	Bacteroidaceae	Prevotella	Prevotella sp900313215	97.5618
MHlb8.bin.29	210	2373520	15891	55895	51.4	92.91	0.26	Firmicutes	Clostridia	Peptostreptococcales	Anaerovoracaceae	CAG-238	CAG-238 sp900542245	97.5584
MEs1.bin.8	18	1952842	281593	426654	37.9	98.32	0	Firmicutes	Clostridia	Oscillospirales	Acutalibacteraceae	Eubacterium_R	Eubacterium_R sp000436835	97.5542
MEs2.bin.27	99	3969697	64548	151919	42.7	95.57	0.27	Firmicutes	Clostridia	Lachnospirales	Lachnospiraceae	Blautia_A	Blautia_A faecis	97.5504
MEs1.bin.33	169	2316927	17514	52682	56.6	97.32	1.09	Firmicutes	Negativicutes	Selenomonadales	Selenomonadaceae	Mitsuokella	Mitsuokella sp003458855	97.5502
MHlb12.bin.16	80	2908014	47936	116066	44.9	98.94	0.97	Bacteroidota	Bacteroidia	Bacteroidales	Bacteroidaceae	Prevotella	Prevotella sp900290275	97.5501
MEs2.bin.23	83	2624984	43794	93863	54.2	94.83	0	Bacteroidota	Bacteroidia	Bacteroidales	Bacteroidaceae	Prevotella	Prevotella sp003447235	97.5445
MHlb4.bin.12	65	1732932	37203	76955	45.4	97.78	0.63	Firmicutes	Negativicutes	Veillonellales	Dialisteraceae	Dialister	Dialister invisus	97.5425
MHlb10.bin.1	60	2865988	68117	325970	41.4	99.52	0	Firmicutes	Clostridia	Lachnospirales	Lachnospiraceae	Agathobacter	Agathobacter rectalis	97.5407
MHlb5.bin.24	211	2503067	16386	39086	54.6	93.03	1.51	Bacteroidota	Bacteroidia	Bacteroidales	Muribaculaceae	UBA7173	UBA7173 sp900545955	97.5336
MEs2.bin.59	110	1987739	25068	78560	57.9	83.87	0.77	Firmicutes	Clostridia	Oscillospirales	Ruminococcaceae	Faecalibacterium	Faecalibacterium prausnitzii_D	97.5283
MHlb17.bin.30	63	2536418	55907	132455	46	94.63	0.67	Firmicutes	Clostridia	Oscillospirales	Acutalibacteraceae	UBA737	UBA737 sp900549055	97.5219
MEs8.bin.3	61	2581663	58426	134369	41.9	99.42	0	Firmicutes	Clostridia	Lachnospirales	Lachnospiraceae	Dorea_A	Dorea_A longicatena_B	97.5202
MHh7.bin.10	50	2686373	133009	209095	56.2	94.63	0	Firmicutes	Clostridia	Oscillospirales	Ruminococcaceae	UMGS966	UMGS966 sp900547185	97.505
MEs8.bin.4	75	2251730	42738	112375	54.1	99.4	0	Firmicutes	Negativicutes	Veillonellales	Megasphaeraceae	Megasphaera	Megasphaera sp000417505	97.5029
MHh6.bin.1	52	4118830	139763	254278	43.9	100	0	Firmicutes	Bacilli	Erysipelotrichales	Erysipelotrichaceae	Clostridium_AQ	Clostridium_AQ innocuum	97.4911
NEs3.bin.3	67	5288935	128417	269851	41.7	93.18	0.04	Bacteroidota	Bacteroidia	Bacteroidales	Bacteroidaceae	Bacteroides	Bacteroides xylanisolvens	97.459
MHlb12.bin.21	108	2461216	36000	157761	50.7	94.21	0.5	Bacteroidota	Bacteroidia	Bacteroidales	Bacteroidaceae	Prevotellamassilia	Prevotellamassilia sp900539625	97.456
MHlb2.bin.43	7	1941371	415083	621906	30.6	88.03	1.28	Cyanobacteria	Vampirovibrionia	Gastranaerophilales	Gastranaerophilaceae	Zag1	Zag1 sp000437435	97.4462
MEs3.bin.12	22	2526104	134902	286928	37.4	97.32	0	Firmicutes	Clostridia	Lachnospirales	Lachnospiraceae	Lachnospira	Lachnospira eligens_A	97.4366
MHlb17.bin.56	60	3343438	82243	425081	61.3	97.18	2.69	Firmicutes	Clostridia_A	Christensenellales	CAG-74	Firm-10	Firm-10 sp004552515	97.4319
MHlb18.bin.16	57	4877181	210839	673302	56.4	93.91	0	Proteobacteria	Alphaproteobacteria	Rhizobiales_A	Rhizobiaceae_A	Ochrobactrum	Ochrobactrum anthropi	97.4304
MHlb15.bin.9	186	3440676	25999	104402	41.6	98.67	0.38	Firmicutes	Clostridia	Lachnospirales	Lachnospiraceae	Blautia_A	Blautia_A wexlerae	97.4217
NHlb3.bin.6	33	2183926	189265	731798	31.4	99.38	1.18	Firmicutes	Bacilli	Staphylococcales	Staphylococcaceae	Staphylococcus	Staphylococcus hominis	97.3996
MHlb7.bin.48	117	1975789	26863	82931	53.5	89.15	0.67	Firmicutes	Clostridia	Oscillospirales	Oscillospiraceae	F23-B02	F23-B02 sp001916715	97.3554
NHh3.bin.2	81	2993241	58135	252700	40.7	98.49	0	Firmicutes	Bacilli	Lactobacillales	Enterococcaceae	Enterococcus_D	Enterococcus_D gallinarum	97.3538
MHlb17.bin.36	67	3021821	74136	182123	44.1	92.71	0.48	Firmicutes	Clostridia	Lachnospirales	Lachnospiraceae	CAG-95	CAG-95 sp000438155	97.3477
MHh6.bin.18	47	1707419	58191	137798	28.8	99.39	1.68	Firmicutes	Clostridia	Tissierellales	Peptoniphilaceae	Anaerococcus	Anaerococcus vaginalis	97.3439
MHlb9.bin.8	25	2232339	254946	468329	45.9	97.32	0	Firmicutes	Clostridia	Oscillospirales	Ruminococcaceae	Ruminococcus_C	Ruminococcus_C sp000433635	97.3097
MHlb12.bin.29	223	2518966	14987	78723	52.7	93.25	1.12	Bacteroidota	Bacteroidia	Bacteroidales	Bacteroidaceae	Prevotella	Prevotella sp002251385	97.3079
MHh5.bin.20	38	2145435	102022	189968	59.6	93.29	0.67	Firmicutes	Clostridia	Oscillospirales	Oscillospiraceae	CAG-83	CAG-83 sp000431575	97.3048
MHlb13.bin.45	45	1846608	56133	164895	61.3	95.78	2.01	Firmicutes	Clostridia	Oscillospirales	Oscillospiraceae	ER4	ER4 sp900317525	97.2987
MHlb14.bin.6	28	2816546	187413	465738	55.5	97.96	0	Verrucomicrobiota	Verrucomicrobiae	Verrucomicrobiales	Akkermansiaceae	Akkermansia	Akkermansia muciniphila	97.2936
MHlb12.bin.38	82	2362938	39372	102706	59.5	86.91	0.67	Firmicutes	Clostridia	Oscillospirales	Oscillospiraceae	UBA738	UBA738 sp003522945	97.2442
MHh6.bin.11	14	2255347	194422	365550	40.8	100	0.67	Firmicutes	Clostridia	Oscillospirales	Acutalibacteraceae	Ruminococcus_E	Ruminococcus_E bromii_B	97.2402
MEs9.bin.46	35	2492833	134777	232497	45.2	91.28	1.34	Firmicutes	Clostridia	Oscillospirales	Ruminococcaceae	Negativibacillus	Negativibacillus massiliensis	97.2379
MHlb8.bin.45	142	3147809	31067	120127	56.1	96.31	1.69	Firmicutes	Clostridia_A	Christensenellales	CAG-74	UMGS1633	UMGS1633 sp900553645	97.2305
MHh5.bin.10	71	3192506	75966	230369	58.6	97.28	0	Firmicutes	Clostridia	Oscillospirales	Ruminococcaceae	Gemmiger	Gemmiger formicilis	97.2183
MHh1.bin.21	39	1948834	61685	296680	58.6	92.93	0.68	Firmicutes	Clostridia	Oscillospirales	Ruminococcaceae	Faecalibacterium	Faecalibacterium prausnitzii_C	97.2142
MHlb7.bin.7	64	2782920	74045	185423	49.6	98.52	0	Bacteroidota	Bacteroidia	Bacteroidales	Bacteroidaceae	Prevotella	Prevotella stercorea	97.2122
MHlb14.bin.28	88	3176498	59039	243690	57.8	99.3	1.17	Firmicutes	Clostridia_A	Christensenellales	CAG-74	UBA11524	UBA11524 sp000437595	97.1975
MHh4.bin.10	86	3030793	53195	205760	55.7	97.76	0	Firmicutes	Clostridia	Oscillospirales	Oscillospiraceae	CAG-110	CAG-110 sp000434635	97.1781
MHlb11.bin.28	21	2689442	320248	462176	54.7	95.16	1.61	Firmicutes	Clostridia_A	Christensenellales	CAG-138	UBA1685	UBA1685 sp002320595	97.1759
MHlb12.bin.11	45	2411446	81810	186292	54.1	99.98	0.6	Firmicutes	Negativicutes	Acidaminococcales	Acidaminococcaceae	Acidaminococcus	Acidaminococcus massiliensis	97.1755
NEs9.bin.6	21	2171844	167080	337431	63.2	94.15	0.19	Actinobacteriota	Actinomycetia	Actinomycetales	Dermabacteraceae	Dermabacter	Dermabacter hominis	97.1591
MHlb1.bin.6	9	2072345	430457	797362	52.7	97.32	0	Firmicutes	Clostridia	Oscillospirales	Acutalibacteraceae	CAG-217	CAG-217 sp000436335	97.1552
MHlb9.bin.35	102	2857079	41998	126515	37.8	98.22	1.68	Firmicutes	Clostridia	Lachnospirales	Lachnospiraceae	Anaerobutyricum	Anaerobutyricum soehngenii	97.1506
MHlb12.bin.17	106	2957382	39809	103403	49.8	94.99	0.46	Bacteroidota	Bacteroidia	Bacteroidales	Bacteroidaceae	Prevotella	Prevotella sp002265625	97.1362
MHlb7.bin.11	44	1786411	53204	194674	49.1	97.85	0	Proteobacteria	Alphaproteobacteria	RF32	CAG-239	CAG-495	CAG-495 sp000436375	97.126
MHlb13.bin.8	81	1998178	36863	96215	53.1	98.79	0	Firmicutes	Clostridia_A	Christensenellales	CAG-138	Phil1	Phil1 sp001940855	97.1232
MHlb2.bin.18	120	1927370	31853	140081	59.6	96.42	0.68	Firmicutes	Negativicutes	Selenomonadales	Selenomonadaceae	Mitsuokella	Mitsuokella multacida	97.1133
MHlb11.bin.26	274	4811479	25709	145424	42.8	90.32	0.15	Bacteroidota	Bacteroidia	Bacteroidales	Bacteroidaceae	Bacteroides	Bacteroides intestinalis_A	97.1014
MHlb14.bin.40	15	1254957	107347	221268	24.5	93.82	0.72	Firmicutes	Bacilli	RF39	UBA660	CAG-433	CAG-433 sp900546245	97.0918
MHh7.bin.24	72	2875099	64375	262518	40.4	96.16	1.75	Firmicutes	Clostridia	Lachnospirales	Lachnospiraceae	Dorea	Dorea formicigenerans	97.0883
MEs3.bin.2	22	2814533	219723	638907	62.8	100	0	Actinobacteriota	Coriobacteriia	Coriobacteriales	Eggerthellaceae	Adlercreutzia	Adlercreutzia equolifaciens	97.0718
MHlb13.bin.17	63	2864744	62302	146557	50.6	98.89	0.69	Bacteroidota	Bacteroidia	Bacteroidales	Bacteroidaceae	Prevotella	Prevotella sp000434975	97.0519
MHh4.bin.3	47	2729872	85646	323955	42.8	98.63	0	Firmicutes	Clostridia	Oscillospirales	Ruminococcaceae	Ruminococcus_D	Ruminococcus_D bicirculans	97.0457
MEs6.bin.30	67	2335143	57460	256848	38.1	92.98	0.78	Firmicutes	Clostridia	Lachnospirales	Lachnospiraceae	Schaedlerella	Schaedlerella sp900066545	96.9983
MHlb17.bin.52	86	1508870	24626	125983	47.3	96.63	2.25	Elusimicrobiota	Elusimicrobia	Elusimicrobiales	Elusimicrobiaceae	UBA1436	UBA1436 sp900541355	96.9883
MHlb6.bin.14	110	2127236	31694	120593	43.7	99.48	0.6	Firmicutes	Bacilli	Lactobacillales	Lactobacillaceae	Ligilactobacillus	Ligilactobacillus ruminis	96.9625
NHlb16.bin.1	9	1813305	306639	861511	45.6	100	0	Firmicutes	Negativicutes	Veillonellales	Megasphaeraceae	Anaeroglobus	Anaeroglobus micronuciformis	96.938
NHlb5.bin.2	54	3815669	125514	276348	38.7	99.45	0.41	Proteobacteria	Gammaproteobacteria	Pseudomonadales	Moraxellaceae	Acinetobacter	Acinetobacter pittii	96.928
MHlb7.bin.2	50	2700314	98331	213226	45.1	98.99	0	Firmicutes	Clostridia	Oscillospirales	Ruminococcaceae	Ruminiclostridium_E	Ruminiclostridium_E siraeum	96.9114
MHh2.bin.36	85	2886804	50035	138077	44.6	90.74	0.42	Bacteroidota	Bacteroidia	Bacteroidales	Bacteroidaceae	Phocaeicola	Phocaeicola plebeius	96.9078
MHlb11.bin.17	82	2654259	45066	238232	56.9	97.6	0.67	Firmicutes	Clostridia	Oscillospirales	Oscillospiraceae	Dysosmobacter	Dysosmobacter sp001916835	96.893
MEs1.bin.7	47	2367258	58730	254371	58.2	98.66	0.06	Firmicutes	Clostridia	Oscillospirales	Oscillospiraceae	ER4	ER4 sp000765235	96.8869
NHlb14.bin.1	23	2581244	174500	503016	63	99.32	0.15	Actinobacteriota	Actinomycetia	Mycobacteriales	Mycobacteriaceae	Corynebacterium	Corynebacterium falsenii	96.8772
MHlb8.bin.37	90	3131709	49869	138706	60.7	94.86	1.01	Firmicutes	Clostridia	Oscillospirales	Oscillospiraceae	Lawsonibacter	Lawsonibacter sp002160305	96.8676
MHlb6.bin.8	73	2933394	60281	218358	49.1	97.21	0	Bacteroidota	Bacteroidia	Bacteroidales	Bacteroidaceae	Prevotellamassilia	Prevotellamassilia timonensis	96.8633
MHlb13.bin.41	105	1818834	25666	112203	62	92.69	1.12	Firmicutes	Clostridia	Oscillospirales	Oscillospiraceae	CAG-103	CAG-103 sp900543625	96.8595
MHlb1.bin.16	243	2022665	10981	44998	42.7	94.29	0.35	Firmicutes	Clostridia_A	Christensenellales	Christensenellaceae	HGM11616	HGM11616 sp900761075	96.8478
MHlb6.bin.24	123	2150462	25560	66070	33.5	96.36	0.84	Firmicutes	Bacilli	Erysipelotrichales	Erysipelotrichaceae	Holdemanella	Holdemanella biformis	96.841
MEs1.bin.28	83	2170425	38055	79599	34.2	97.44	0.84	Firmicutes	Bacilli	Erysipelotrichales	Erysipelotrichaceae	Holdemanella	Holdemanella sp002299315	96.8149
MHlb12.bin.7	96	2655153	40183	234473	57.9	99.53	0.08	Firmicutes	Negativicutes	Selenomonadales	Selenomonadaceae	Mitsuokella	Mitsuokella jalaludinii	96.7976
MHh1.bin.25	46	2080840	57986	106843	58.7	96.28	1.67	Firmicutes	Clostridia	Oscillospirales	Ruminococcaceae	Faecalibacterium	Faecalibacterium prausnitzii	96.7889
MEs9.bin.52	377	1723861	5097	19767	52.6	83.79	0.47	Bacteroidota	Bacteroidia	Bacteroidales	Porphyromonadaceae	Porphyromonas	Porphyromonas sp900538385	96.764
MHlb17.bin.8	98	2229301	34778	88438	33.9	97.17	0	Firmicutes	Bacilli	Erysipelotrichales	Erysipelatoclostridiaceae	Catenibacterium	Catenibacterium sp000437715	96.7536
MHh2.bin.1	27	2812279	137848	279369	52.9	100	0	Firmicutes	Clostridia	Lachnospirales	Lachnospiraceae	CAG-81	CAG-81 sp000435795	96.7056
MHh3.bin.6	118	2582952	27589	242254	54.8	99.33	1.34	Firmicutes	Clostridia	Oscillospirales	Butyricicoccaceae	Agathobaculum	Agathobaculum butyriciproducens	96.6948
MHlb2.bin.2	75	1957661	35537	130625	50.6	99.29	0	Firmicutes	Clostridia	Peptostreptococcales	Anaerovoracaceae	VUNA01	VUNA01 sp002299625	96.6469
MHlb14.bin.34	71	2012384	41344	114720	38.8	99.42	1.6	Firmicutes	Negativicutes	Veillonellales	Veillonellaceae	Veillonella	Veillonella atypica	96.6416
NEs8.bin.6	32	1812465	76253	182171	38.7	98.33	0.12	Firmicutes	Bacilli	Lactobacillales	Streptococcaceae	Streptococcus	Streptococcus anginosus	96.6336
MHlb14.bin.4	30	2085926	124896	224294	46.8	99.18	0	Firmicutes	Bacilli	Lactobacillales	Lactobacillaceae	Limosilactobacillus	Limosilactobacillus mucosae	96.6105
NEs8.bin.1	16	2120142	244631	520371	38.7	100	0	Firmicutes	Negativicutes	Veillonellales	Veillonellaceae	Veillonella	Veillonella parvula_A	96.5263
MHlb1.bin.4	12	2203598	489311	627693	45.4	97.87	0	Firmicutes	Clostridia	Peptostreptococcales	Anaerovoracaceae	CAG-145	CAG-145 sp000435715	96.4997
MHlb14.bin.51	256	1684776	7825	31323	45.5	91.09	0.69	Firmicutes	Clostridia	Oscillospirales	Acutalibacteraceae	UBA737	UBA737 sp002431945	96.4807
MHlb15.bin.11	53	3608156	99703	228913	42.2	98.65	0.38	Bacteroidota	Bacteroidia	Bacteroidales	Tannerellaceae	Parabacteroides	Parabacteroides sp000436495	96.4705
MEs8.bin.5	43	2441003	85448	309902	58.8	99.15	0	Firmicutes	Clostridia	Oscillospirales	Ruminococcaceae	Faecalibacterium	Faecalibacterium prausnitzii_G	96.4642
MHlb5.bin.27	86	2944144	53705	209548	56.1	93.96	2.1	Firmicutes	Clostridia	Oscillospirales	Oscillospiraceae	CAG-170	CAG-170 sp900549635	96.4416
MHh7.bin.6	67	2994445	67860	168109	40.5	96.78	0	Firmicutes	Clostridia	Lachnospirales	Lachnospiraceae	Mediterraneibacter	Mediterraneibacter faecis	96.4306
MHlb14.bin.25	89	3084961	52347	117275	45.3	97.3	0.68	Bacteroidota	Bacteroidia	Bacteroidales	Bacteroidaceae	Prevotella	Prevotella copri	96.4231
NHlb14.bin.6	104	2210970	38561	121135	58.7	94.29	0.44	Actinobacteriota	Actinomycetia	Mycobacteriales	Mycobacteriaceae	Corynebacterium	Corynebacterium kefirresidentii	96.4127
MHlb7.bin.38	186	1559508	10433	27306	54	93.66	0.81	Firmicutes	Clostridia_A	Christensenellales	CAG-138	SFEL01	SFEL01 sp004557245	96.4124
MHlb6.bin.50	148	2904048	29586	106664	46.9	89.09	1.49	Bacteroidota	Bacteroidia	Bacteroidales	Bacteroidaceae	Prevotella	Prevotella copri_A	96.4087
MHh5.bin.14	9	2079177	327909	527277	52.7	99.05	0.59	Actinobacteriota	Actinomycetia	Actinomycetales	Actinomycetaceae	Varibaculum	Varibaculum cambriense_A	96.353
MHlb2.bin.34	244	2328122	13938	82378	51.2	98.42	2.37	Firmicutes	Negativicutes	Veillonellales	Dialisteraceae	Dialister	Dialister succinatiphilus	96.2391
MHlb7.bin.15	46	1948072	65573	173444	38	97	0	Firmicutes	Clostridia	Oscillospirales	Acutalibacteraceae	Eubacterium_R	Eubacterium_R sp900540235	96.2359
MEs8.bin.44	226	2274227	13385	59043	26.7	92.61	0.57	Fusobacteriota	Fusobacteriia	Fusobacteriales	Fusobacteriaceae	Fusobacterium	Fusobacterium animalis	96.2191
MHlb17.bin.55	271	1900839	9099	32599	57.3	89.26	0.84	Firmicutes	Clostridia	Oscillospirales	Oscillospiraceae	CAG-110	CAG-110 sp900544945	96.1439
MHlb1.bin.7	14	2248807	278404	552561	51.3	97.27	0	Firmicutes	Clostridia	Oscillospirales	Acutalibacteraceae	CAG-177	CAG-177 sp003514385	96.1284
MEs9.bin.16	51	2964944	103628	223934	44.9	97.47	0.34	Firmicutes	Clostridia	Lachnospirales	Lachnospiraceae	Blautia_A	Blautia_A massiliensis	96.1022
NHlb18.bin.3	18	2133435	179364	402004	39.9	99.46	0.3	Firmicutes	Bacilli	Lactobacillales	Streptococcaceae	Streptococcus	Streptococcus salivarius	95.999
MHlb14.bin.8	11	1670774	277635	331945	54.3	99.19	0.28	Actinobacteriota	Coriobacteriia	Coriobacteriales	Eggerthellaceae	CAG-1427	CAG-1427 sp900538545	95.9826
MHlb14.bin.53	22	1229312	105764	178344	29.6	89.89	0.56	Firmicutes	Bacilli	RF39	UBA660	CAG-605	CAG-605 sp000433255	95.8988
MHlb17.bin.46	51	1750035	40011	111848	32.7	95.24	1.67	Firmicutes	Bacilli	Erysipelotrichales	Erysipelotrichaceae	UBA636	UBA636 sp900546285	95.8937
NEs2.bin.1	19	1918007	183610	291600	60.5	100	0	Actinobacteriota	Actinomycetia	Actinomycetales	Bifidobacteriaceae	Bifidobacterium	Bifidobacterium animalis	95.8795
NHh7.bin.6	58	2089153	58180	147891	39.5	98.38	1.1	Proteobacteria	Gammaproteobacteria	Enterobacterales	Pasteurellaceae	Haemophilus_D	Haemophilus_D parainfluenzae	95.8616
MHlb4.bin.38	43	1929028	57135	183962	56.5	90.27	1.34	Firmicutes	Clostridia	Oscillospirales	Acutalibacteraceae	UBA5905	UBA5905 sp900549155	95.8438
MHlb18.bin.20	140	2933404	33559	101491	43.7	98.91	1.37	Proteobacteria	Gammaproteobacteria	Pseudomonadales	Moraxellaceae	Psychrobacter	Psychrobacter sp001652315	95.834
NEs1.bin.1	6	2253020	592720	712086	59.5	99.33	0	Actinobacteriota	Actinomycetia	Actinomycetales	Micrococcaceae	Rothia	Rothia mucilaginosa_B	95.7876
MEs8.bin.6	24	1485965	108005	164247	42.3	99.11	0	Actinobacteriota	Actinomycetia	Actinomycetales	Bifidobacteriaceae	Bifidobacterium	Bifidobacterium vaginale_G	95.7737
MHlb2.bin.23	62	2320716	77109	342098	59.8	100	1.61	Actinobacteriota	Coriobacteriia	Coriobacteriales	Coriobacteriaceae	Collinsella	Collinsella sp003439125	95.7369
MHlb9.bin.13	39	2417900	94444	275658	59.6	100	0.81	Actinobacteriota	Coriobacteriia	Coriobacteriales	Coriobacteriaceae	Collinsella	Collinsella sp003459245	95.6608
NHlb15.bin.1	54	2080436	55017	209780	39.3	99.66	0	Proteobacteria	Gammaproteobacteria	Enterobacterales	Pasteurellaceae	Haemophilus_D	Haemophilus_D parainfluenzae_M	95.6401
MHlb18.bin.4	55	3202623	90316	180541	41.4	99.68	0.28	Proteobacteria	Gammaproteobacteria	Pseudomonadales	Moraxellaceae	Acinetobacter	Acinetobacter johnsonii	95.593
NHlb14.bin.4	118	2339250	32284	120654	59.8	96.97	0.97	Actinobacteriota	Actinomycetia	Mycobacteriales	Mycobacteriaceae	Corynebacterium	Corynebacterium tuberculostearicum	95.5816
MHlb2.bin.5	31	1614173	72919	169745	46.8	98.73	0	Firmicutes	Negativicutes	Veillonellales	Dialisteraceae	Allisonella	Allisonella histaminiformans	95.5753
MHlb8.bin.5	46	3300860	113041	375540	57.9	99.41	0	Desulfobacterota	Desulfovibrionia	Desulfovibrionales	Desulfovibrionaceae	Desulfovibrio	Desulfovibrio desulfuricans	95.5734
NHh4.bin.3	11	1856080	346520	688340	39.6	99.88	0.6	Firmicutes	Negativicutes	Veillonellales	Veillonellaceae	F0422	F0422 sp003999875	95.5047
MHh4.bin.24	64	2535615	69471	138833	60.5	90.6	0.67	Firmicutes	Clostridia	Oscillospirales	Oscillospiraceae	CAG-170	CAG-170 sp002404795	95.4073
MEs7.bin.20	132	5771197	59623	245715	49.1	92.72	0.63	Firmicutes	Clostridia	Lachnospirales	Lachnospiraceae	Hungatella	Hungatella effluvii	95.3909
MEs2.bin.7	105	2060681	33595	104473	33.7	98.66	0.22	Firmicutes	Clostridia	Oscillospirales	Acutalibacteraceae	Ruminococcus_E	Ruminococcus_E sp900314705	95.3873
NHlb16.bin.7	51	1859238	59142	151086	39.5	96.63	0.27	Proteobacteria	Gammaproteobacteria	Enterobacterales	Pasteurellaceae	Haemophilus_D	Haemophilus_D parainfluenzae_K	95.3513
MHlb11.bin.7	104	6849654	95434	684470	43.1	99.23	0.38	Bacteroidota	Bacteroidia	Bacteroidales	Tannerellaceae	Parabacteroides	Parabacteroides goldsteinii	95.3488
MHlb18.bin.23	530	3603277	8848	34958	64.1	91.23	0.58	Actinobacteriota	Actinomycetia	Actinomycetales	Brevibacteriaceae	Brevibacterium	Brevibacterium epidermidis	95.3432
MHlb6.bin.31	56	2368224	91260	304701	59.8	98.39	1.61	Actinobacteriota	Coriobacteriia	Coriobacteriales	Coriobacteriaceae	Collinsella	Collinsella sp900541055	95.2894
MHlb14.bin.39	25	2294578	218581	278800	62	98.39	1.61	Actinobacteriota	Coriobacteriia	Coriobacteriales	Eggerthellaceae	Senegalimassilia	Senegalimassilia anaerobia	95.2646
NHlb1.bin.3	47	2265535	63930	167446	59.7	99	0	Actinobacteriota	Actinomycetia	Actinomycetales	Micrococcaceae	Rothia	Rothia mucilaginosa	95.2611
MHlb6.bin.43	81	1581307	27118	73022	62.7	84.56	0	Firmicutes	Clostridia	Oscillospirales	Oscillospiraceae	CAG-83	CAG-83 sp001916855	95.2294
NEs9.bin.1	20	2388333	216770	320499	43.1	100	0	Firmicutes	Bacilli	Lactobacillales	Streptococcaceae	Streptococcus	Streptococcus sanguinis_G	95.1726
NHlb2.bin.3	258	1867139	9233	73485	40.3	91.13	0.85	Proteobacteria	Gammaproteobacteria	Enterobacterales	Pasteurellaceae	Haemophilus_A	Haemophilus_A parahaemolyticus	95.1671
NHlb7.bin.5	289	1591649	6787	26379	38.5	89.46	0.99	Proteobacteria	Gammaproteobacteria	Enterobacterales	Pasteurellaceae	Haemophilus	Haemophilus haemolyticus	95.1507
MHlb17.bin.32	13	2364970	305725	511410	55.1	94.59	0.68	Verrucomicrobiota	Verrucomicrobiae	Opitutales	CAG-312	CAG-312	CAG-312 sp002405555	95.1479
NEs1.bin.2	6	1684875	475032	517774	39.5	100	0.17	Firmicutes	Bacilli	Lactobacillales	Streptococcaceae	Streptococcus	Streptococcus infantis_I	95.1447
NHh7.bin.1	31	2059966	90067	183350	42.2	100	0.07	Firmicutes	Bacilli	Lactobacillales	Streptococcaceae	Streptococcus	Streptococcus parasanguinis_B	95.125
NHlb11.bin.9	87	2072723	38353	138559	38.4	96.21	1.95	Firmicutes	Negativicutes	Veillonellales	Veillonellaceae	Veillonella	Veillonella infantium	95.1117
MEs8.bin.15	33	2184251	98332	200380	59.9	100	0.81	Actinobacteriota	Coriobacteriia	Coriobacteriales	Coriobacteriaceae	Collinsella	Collinsella sp900544115	95.0968
MHlb15.bin.37	329	1865850	7374	33297	59.8	86.37	0.27	Actinobacteriota	Coriobacteriia	Coriobacteriales	Coriobacteriaceae	Collinsella	Collinsella sp900756725	95.0542
MEs1.bin.29	20	2150817	176098	438681	40.7	97.99	1.01	Firmicutes	Clostridia	Oscillospirales	Acutalibacteraceae	Ruminococcus_E	Ruminococcus_E bromii	95.0442
MHlb6.bin.34	53	2498445	78134	173907	46.6	99.4	2.1	Firmicutes	Negativicutes	Acidaminococcales	Acidaminococcaceae	Phascolarctobacterium_A	Phascolarctobacterium_A succinatutens	95.0338
MEs4.bin.13	29	2122775	142082	323285	60	100	0.81	Actinobacteriota	Coriobacteriia	Coriobacteriales	Coriobacteriaceae	Collinsella	Collinsella sp003458415	94.9524
NHlb12.bin.7	165	1956239	16273	63547	38.6	95.09	0.92	Firmicutes	Negativicutes	Veillonellales	Veillonellaceae	Veillonella	Veillonella dispar	94.8934
NEs1.bin.3	13	1809813	202715	293463	39.6	95.34	0	Proteobacteria	Gammaproteobacteria	Enterobacterales	Pasteurellaceae	Haemophilus_D	Haemophilus_D sp001815355	94.7754
MHlb18.bin.7	72	4318143	87312	257230	40	97.42	0.1	Bacteroidota	Bacteroidia	Sphingobacteriales	Sphingobacteriaceae	Sphingobacterium	Sphingobacterium sp002476975	94.745
MHlb15.bin.12	33	2610099	109349	274940	45.6	98.3	0.5	Bacteroidota	Bacteroidia	Bacteroidales	Muribaculaceae	Paramuribaculum	Paramuribaculum sp900760855	93.93
NHlb11.bin.4	74	3502712	77266	219394	28.4	97.18	0	Firmicutes	Clostridia	Peptostreptococcales	Peptostreptococcaceae	Terrisporobacter	Terrisporobacter othiniensis	93.483
NEs4.bin.4	94	2109602	32167	177507	38.8	95.34	0.72	Firmicutes	Negativicutes	Veillonellales	Veillonellaceae	Veillonella	Veillonella sp900552445	93.4319
NEs9.bin.8	88	2711625	46483	194753	72.7	92.65	2.13	Actinobacteriota	Actinomycetia	Actinomycetales	Actinomycetaceae	Actinomyces	Actinomyces radicidentis	92.7319
MHlb6.bin.44	88	1945584	32099	152704	57.9	96.77	2.49	Actinobacteriota	Coriobacteriia	Coriobacteriales	QAMH01	QAMH01	QAMH01 sp900756605	91.3881
MHlb18.bin.28	21	4204092	350735	482857	68.7	94.32	2.38	Proteobacteria	Alphaproteobacteria	Caulobacterales	Caulobacteraceae	Phenylobacterium	Phenylobacterium sp013822795	90.4765
MHlb18.bin.5	29	2938978	196682	347168	34.5	98.1	0	Bacteroidota	Bacteroidia	Flavobacteriales	Flavobacteriaceae	Myroides	Myroides ummariensis	89.5897
MHlb15.bin.8	35	2033423	81193	250178	43.9	98.8	0.3	Firmicutes	Negativicutes	Acidaminococcales	Acidaminococcaceae	Phascolarctobacterium_A	Phascolarctobacterium_A sp900757795	88.8908
NHlb1.bin.4	38	3891519	210005	646348	27.9	99.19	0.25	Firmicutes	Clostridia	Clostridiales	Clostridiaceae	Clostridium	Clostridium sp900759995	88.6507
MHh2.bin.19	266	2403834	12686	37454	59.7	97.81	0.67	Firmicutes	Clostridia	Oscillospirales	Butyricicoccaceae	Agathobaculum	Agathobaculum sp900555465	88.5958
MEs9.bin.50	260	1978287	9539	35153	61.9	90.64	1.73	Actinobacteriota	Coriobacteriia	Coriobacteriales	Atopobiaceae	NM07-P-09	NM07-P-09 sp012584445	87.5053
MEs1.bin.34	70	3512212	87105	189357	56.5	97.99	1.34	Firmicutes	Clostridia	Oscillospirales	Acutalibacteraceae	UMGS1591	UMGS1591 sp900553255	87.3773
MHh6.bin.23	427	4585483	14683	75503	50.1	95.51	1.89	Firmicutes	Bacilli	Paenibacillales	Paenibacillaceae	Paenibacillus_A	Paenibacillus_A sanguinis	86.986
NEs1.bin.5	75	3954469	77855	230790	29	97.04	0.81	Firmicutes	Clostridia	Clostridiales	Clostridiaceae	Clostridium	Clostridium sp900769625	85.021
MHlb17.bin.53	86	1876774	32076	105877	59.1	91.89	1.34	Firmicutes	Clostridia	Oscillospirales	UMGS1783	UMGS1783	UMGS1783 sp900555065	84.9257
MEs8.bin.38	46	1833949	70350	156787	35.8	98.48	1.52	Firmicutes	Clostridia	Tissierellales	Peptoniphilaceae	Anaerococcus	Anaerococcus lactolyticus	84.7769
MHlb14.bin.61	432	2829324	8103	40810	42.6	90.27	1.2	Firmicutes	Clostridia	UMGS1810	UMGS1810	NSJ-50	NSJ-50 sp014385105	84.1721
MHlb18.bin.22	19	5323025	563275	857124	46.5	98.99	1.94	Proteobacteria	Gammaproteobacteria	Pseudomonadales	Cellvibrionaceae	Cellvibrio	Cellvibrio mixtus_A	81.7489
MHlb17.bin.61	38	1038736	57347	146186	28.2	87.08	1.12	Firmicutes	Bacilli	RF39	UBA660	CAG-628	CAG-628 sp900553835	81.4401
MHh6.bin.10	91	3581317	56594	228942	43.8	98.73	0.32	Firmicutes	Clostridia	Lachnospirales	Lachnospiraceae	Lacrimispora	Lacrimispora sp007115105	81.2751
MHlb18.bin.25	63	2646581	63900	189614	60.7	88.08	0.62	Proteobacteria	Gammaproteobacteria	Burkholderiales	Burkholderiaceae	Comamonas	Comamonas aquatica	80.1863
MHlb12.bin.12	130	2587695	28561	110601	44.9	96.81	0	Bacteroidota	Bacteroidia	Bacteroidales	Bacteroidaceae	Prevotellamassilia	Prevotellamassilia timonensis	79.9549
MHlb15.bin.31	111	3101759	44429	142847	46.1	90.89	0.45	Bacteroidota	Bacteroidia	Bacteroidales	Bacteroidaceae	Prevotella	Prevotella sp002251365	79.367
MHh2.bin.27	84	2234846	34342	113168	51.9	96.23	0.94	Firmicutes	Bacilli	Erysipelotrichales	Erysipelotrichaceae	Merdibacter	Merdibacter sp900543035	79.269
MHlb8.bin.49	43	2745326	122760	283446	58.1	97.65	2.35	Firmicutes	Clostridia	Oscillospirales	Acutalibacteraceae	UMGS856	UMGS856 sp900546265	79.2349
MHh4.bin.30	66	4639088	143966	387581	52	93.89	2.7	Verrucomicrobiota	Lentisphaeria	Victivallales	UBA1829	UBA1829	UBA1829 sp002338895	79.1252
MHh2.bin.4	41	3051483	110272	232356	51.5	98.73	0	Firmicutes	Clostridia	Lachnospirales	Lachnospiraceae	Lachnoclostridium_B	Lachnoclostridium_B phocaeensis	79.0865
MHlb4.bin.34	225	2056444	12773	51868	43.4	90.32	1.01	Firmicutes	Clostridia	Oscillospirales	Ruminococcaceae	UMGS599	UMGS599 sp900543705	79.0446
MHh6.bin.28	325	2502447	10244	58180	49.4	91.91	2.26	Firmicutes	Clostridia	Oscillospirales	Acutalibacteraceae	Clostridium_E	Clostridium_E minihomine	78.4763
MHh6.bin.13	245	4488799	29325	114603	45	98.96	0.73	Firmicutes	Bacilli	Paenibacillales	Paenibacillaceae	Paenibacillus_B	Paenibacillus_B taiwanensis	78.0848
MHlb1.bin.28	101	1932230	31143	90212	55.4	89.88	0.67	Firmicutes	Clostridia	Oscillospirales	Oscillospiraceae	CAG-83	CAG-83 sp900545585	77.5452
MHh6.bin.27	254	4030635	21514	96965	46.8	94.65	2.74	Firmicutes	Clostridia	Lachnospirales	Lachnospiraceae	Hungatella	Hungatella sp005845265	77.4493
MEs8.bin.63	345	2220692	7820	37210	40.6	85.15	0.67	Firmicutes	Clostridia	Lachnospirales	Anaerotignaceae	UBA8514	UBA8514 sp003543235	76.9589

## Sheet: S5
Table S5 Taxonomic composition of the gut microbiota of maternal and neonates
	Maternal		Neonatal
	Taxonomic	Average relative abundance(%)	Taxonomic	Average relative abundance(%)
Phylum	Firmicutes	26.6917	Proteobacteria	44.4414
	Bacteroidota	24.4542	Firmicutes	15.765
	Proteobacteria	6.95921	Bacteroidota	6.19402
	Actinobacteriota	3.65094	Actinobacteriota	5.37749
	others	5.52	others	6.86
	unknown	32.721	unknown	21.3621
Family	Bacteroidaceae	18.8127	Enterobacteriaceae	42.2589
	Lachnospiraceae	11.0127	Staphylococcaceae	6.79958
	Ruminococcaceae	6.46135	Enterococcaceae	6.25916
	Enterobacteriaceae	4.71771	Bacteroidaceae	6.13642
	Oscillospiraceae	4.46782	Bifidobacteriaceae	3.88061
	Acutalibacteraceae	2.91965	Clostridiaceae	3.31442
	Rikenellaceae	2.83746	Veillonellaceae	2.52745
	Bifidobacteriaceae	2.83697	Streptococcaceae	2.09567
	Tannerellaceae	1.6727	Pasteurellaceae	2.02237
	Burkholderiaceae	0.945037	Mycobacteriaceae	1.38492
	others	10.59	others	1.96
	unknown	32.7259	unknown	21.3621
Genus	Phocaeicola	9.10132	Escherichia	22.942
	Bacteroides	6.67594	Klebsiella	11.0854
	Escherichia	4.62502	Enterobacter	7.44782
	Faecalibacterium	3.76226	Staphylococcus	6.79958
	Bifidobacterium	2.83697	Bacteroides	4.52968
	Prevotella	2.69974	Enterococcus	4.10329
	Alistipes	2.43682	Bifidobacterium	3.88061
	Mediterraneibacter	2.20792	Veillonella	2.44741
	Parabacteroides	1.6727	Streptococcus	2.071
	Agathobacter	1.65755	Enterococcus_B	1.94427
	others	29.6	others	11.39
	unknown	32.721	unknown	21.3621
Species composition of maternal and neonatal gut microbiota
	SGBs	species	prevalence	Average relative abundance(%)
Maternal	MHh3.bin.2	Phocaeicola vulgatus	0.911765	5.78305
	NEs5.bin.2	Escherichia coli_D	1	4.62502
	MHlb5.bin.3	Bacteroides uniformis	0.911765	2.22003
	MHh3.bin.1	Bacteroides stercoris	0.617647	1.81042
	MHlb14.bin.25	Prevotella copri	0.264706	1.80762
	MHlb15.bin.2	Mediterraneibacter torques	0.647059	1.57687
	MEs8.bin.41	Phocaeicola massiliensis	0.382353	1.21657
	MHlb3.bin.3	Parabacteroides distasonis	0.882353	1.08543
	MHlb10.bin.1	Agathobacter rectalis	0.617647	1.08271
	MHlb1.bin.1	Ruminococcus_B gnavus	0.529412	1.05021
	MEs9.bin.11	Alistipes onderdonkii	0.735294	1.04453
Neonatal	NEs5.bin.2	Escherichia coli_D	0.617647	22.942
	NHh7.bin.2	Klebsiella pneumoniae	0.470588	11.0218
	NHlb18.bin.2	Enterobacter hormaechei_A	0.470588	4.9839
	NEs9.bin.3	Enterococcus faecalis	0.529412	4.10329
	NHlb6.bin.1	Staphylococcus epidermidis	0.647059	3.44761
	NEs4.bin.3	Enterobacter sp000762975	0.176471	2.21429
	NHlb2.bin.2	Bacteroides fragilis	0.147059	2.16737
	NEs2.bin.1	Bifidobacterium animalis	0.5	2.04705
	NEs8.bin.3	Clostridium_P perfringens	0.323529	1.75241
	NHlb5.bin.1	Enterococcus_B faecium	0.176471	1.73281
	MHlb14.bin.34	Veillonella atypica	0.176471	1.16674
	MHh3.bin.2	Phocaeicola vulgatus	0.176471	1.1597
	NEs8.bin.4	Staphylococcus warneri	0.117647	1.04587
	NEs8.bin.5	Bifidobacterium dentium	0.205882	1.00435

## Sheet: S6
Table S6. Quality and genomic information of 11654 vOTUs-level bacteriophage genome
vOTUs	phage families	infected host	qcov	tcov	aai	quality
MEs1_10019	Inoviridae	Bacteria-Firmicutes_A-Clostridia-Lachnospirales-Lachnospiraceae-NULL-NULL	26.6667	80	77.925	None
MEs1_10031	NULL	Bacteria-Firmicutes_A-Clostridia-Lachnospirales-Lachnospiraceae-Blautia_A-NULL	100	21.4286	87.8833	Low-quality
MEs1_10034_fragment_1	Siphoviridae	Bacteria-Firmicutes_A-Clostridia-Oscillospirales-Oscillospiraceae-Flavonifractor-GUT_GENOME000518	39.6226	36.8421	93.6333	Medium-quality
MEs1_10097	NULL	Bacteria-NULL-NULL-NULL-NULL-NULL-NULL	15.1515	50	41	None
MEs1_10103	NULL	Bacteria-Bacteroidota-Bacteroidia-Bacteroidales-Bacteroidaceae-Bacteroides_B-GUT_GENOME143505	83.3333	16.6667	100	None
MEs1_10204	NULL	Bacteria-Bacteroidota-Bacteroidia-Bacteroidales-NULL-NULL-NULL	80.1802	82.4074	99.5225	Medium-quality
MEs1_10344	NULL	Bacteria-Firmicutes_A-Clostridia-Oscillospirales-Oscillospiraceae-UBA738-GUT_GENOME257298	57.1429	10.8108	97.825	None
MEs1_10433	NULL	Bacteria-Firmicutes_A-Clostridia-Lachnospirales-Lachnospiraceae-NULL-NULL	20	20	46.8	None
MEs1_10473	Circoviridae	Bacteria-Firmicutes_A-Clostridia-Lachnospirales-Lachnospiraceae-NULL-NULL	25	20	46.1	None
MEs1_10480	Siphoviridae	None	64.2857	13.2353	90.9333	Low-quality
MEs1_10627	NULL	Bacteria-Firmicutes_A-Clostridia-Oscillospirales-Oscillospiraceae-NULL-NULL	16.6667	20	59.3	Low-quality
MEs1_10703	Siphoviridae	Bacteria-Firmicutes_A-Clostridia-Lachnospirales-Lachnospiraceae-Clostridium_M-GUT_GENOME000980	66.6667	16.6667	82.125	Low-quality
MEs1_10884	Siphoviridae	Bacteria-Firmicutes_A-Clostridia-Oscillospirales-Oscillospiraceae-ER4-GUT_GENOME239684	40	20	71.15	None
MEs1_10952	NULL	Bacteria-Bacteroidota-Bacteroidia-Bacteroidales-NULL-NULL-NULL	62.5	16.3934	81.17	Low-quality
MEs1_10968_fragment_1	Siphoviridae	Bacteria-Firmicutes_A-Clostridia-Lachnospirales-Lachnospiraceae-NULL-NULL	82.1429	97.8723	95.9196	Medium-quality
MEs1_10983_fragment_9	Siphoviridae	None	48.8889	95.6522	81.1909	None
MEs1_11075	NULL	Bacteria-Firmicutes_A-Clostridia-Lachnospirales-Lachnospiraceae-Roseburia-NULL	76.4151	79.4118	96.3444	Medium-quality
MEs1_11320	NULL	Bacteria-Firmicutes_A-Clostridia-Lachnospirales-Lachnospiraceae-Agathobacter-NULL	96.7033	93.617	93.4693	Medium-quality
MEs1_11343	NULL	Bacteria-Firmicutes_A-Clostridia-Lachnospirales-Lachnospiraceae-NULL-NULL	25	15	63.3333	None
MEs1_11373	Siphoviridae	None	83.3333	38.4615	61.5	Low-quality
MEs1_11409	Siphoviridae	Bacteria-Firmicutes_A-Clostridia-Oscillospirales-Oscillospiraceae-CAG-83-GUT_GENOME159485	58.0645	37.5	56.9333	Low-quality
MEs1_11484	NULL	Bacteria-Firmicutes_A-Clostridia-Oscillospirales-Acutalibacteraceae-Clostridium_A-GUT_GENOME000268	100	16.3934	99.86	Low-quality
MEs1_11535	Myoviridae	Bacteria-Proteobacteria-Gammaproteobacteria-Enterobacterales-Enterobacteriaceae-Escherichia-GUT_GENOME144544	60	11.5385	97.5	Low-quality
MEs1_11561	Myoviridae	Bacteria-Proteobacteria-Gammaproteobacteria-Enterobacterales-Enterobacteriaceae-Escherichia-GUT_GENOME144544	56.6667	80.9524	95.5882	Low-quality
MEs1_11630	Siphoviridae	Bacteria-Firmicutes_A-Clostridia-Oscillospirales-Ruminococcaceae-Ruthenibacterium-GUT_GENOME239663	68.75	34.375	89.7455	Low-quality
MEs1_11726	Siphoviridae	Bacteria-Firmicutes_A-Clostridia-Lachnospirales-Lachnospiraceae-Blautia_A-NULL	100	30.4348	90.0714	Low-quality
MEs1_11764_fragment_1	NULL	Bacteria-Firmicutes_A-Clostridia-Oscillospirales-Oscillospiraceae-NULL-NULL	85.3448	88.3929	95.1005	Medium-quality
MEs1_11830	Siphoviridae	Bacteria-Firmicutes_A-Clostridia-Lachnospirales-Lachnospiraceae-Blautia_A-NULL	100	18.9189	94.8143	None
MEs1_1202	NULL	Bacteria-Firmicutes_C-Negativicutes-Acidaminococcales-Acidaminococcaceae-Phascolarctobacterium-GUT_GENOME233517	83.6735	35.0427	93.7098	Low-quality
MEs1_12022	Siphoviridae	Bacteria-Firmicutes_A-Clostridia-Lachnospirales-Lachnospiraceae-NULL-NULL	77.7778	22.5806	99.4429	None
MEs1_12092	Siphoviridae	Bacteria-Proteobacteria-Gammaproteobacteria-Enterobacterales-Enterobacteriaceae-Escherichia-GUT_GENOME144544	100	12.5	52.6	Low-quality
MEs1_12168	NULL	Bacteria-Firmicutes_A-Clostridia-Lachnospirales-Lachnospiraceae-NULL-NULL	80	14.5455	94.5	None
MEs1_12215	Siphoviridae	Bacteria-Firmicutes_A-Clostridia-Oscillospirales-Ruminococcaceae-Ruminococcus_C-GUT_GENOME262355	80	13.3333	96.575	Low-quality
MEs1_12320	Myoviridae	Bacteria-Proteobacteria-Gammaproteobacteria-Enterobacterales-Enterobacteriaceae-Escherichia-GUT_GENOME144544	55.5556	19.6078	99.41	Low-quality
MEs1_12563_fragment_1	Siphoviridae	Bacteria-Firmicutes_A-Clostridia-Oscillospirales-Acutalibacteraceae-NULL-NULL	58.3333	14.5833	66.3	None
MEs1_1263	NULL	Bacteria-Bacteroidota-Bacteroidia-Bacteroidales-Tannerellaceae-Parabacteroides-NULL	84.8485	51.8519	94.0429	Low-quality
MEs1_12706_fragment_3	NULL	Bacteria-Verrucomicrobiota-Verrucomicrobiae-Verrucomicrobiales-Akkermansiaceae-Akkermansia-GUT_GENOME143211	45.7143	37.2093	67.7562	None
MEs1_12804	Siphoviridae	Bacteria-NULL-NULL-NULL-NULL-NULL-NULL	26.3158	10.2041	51.28	Low-quality
MEs1_12805	Siphoviridae	Bacteria-Firmicutes_A-Clostridia-Oscillospirales-Ruminococcaceae-Gemmiger-NULL	60	18.75	99.3778	None
MEs1_12922	Siphoviridae	Bacteria-Firmicutes_A-Clostridia-Lachnospirales-Lachnospiraceae-Blautia_A-NULL	63.6364	30.4348	43.8286	Low-quality
MEs1_13072	Siphoviridae	Bacteria-Firmicutes_A-Clostridia-Lachnospirales-Lachnospiraceae-Eubacterium_E-GUT_GENOME001689	46.6667	40	53.9786	Low-quality
MEs1_13254	NULL	Bacteria-Bacteroidota-Bacteroidia-Bacteroidales-Tannerellaceae-Parabacteroides-GUT_GENOME143131	72.7273	21.6216	93.7375	Low-quality
MEs1_135_fragment_1	NULL	Bacteria-Firmicutes_A-Clostridia-Lachnospirales-Lachnospiraceae-NULL-NULL	57.6923	48.3871	99.9733	Medium-quality
MEs1_13515	Siphoviridae	Bacteria-Firmicutes_A-Clostridia-Oscillospirales-Oscillospiraceae-NULL-NULL	97.1429	94.4444	98.8559	Low-quality
MEs1_13572_fragment_1	NULL	Bacteria-Bacteroidota-Bacteroidia-Bacteroidales-Rikenellaceae-Alistipes-GUT_GENOME000008	85.2941	61.7021	76.9172	Medium-quality
MEs1_13607_fragment_1	Siphoviridae	Bacteria-Firmicutes_A-Clostridia-Oscillospirales-Acutalibacteraceae-CAG-177-GUT_GENOME025676	28.5714	37.5	60.025	Low-quality
MEs1_13675	Siphoviridae	Bacteria-Firmicutes_A-Clostridia-Oscillospirales-Ruminococcaceae-Ruminococcus_F-GUT_GENOME096196	100	23.0769	64.8833	Low-quality
MEs1_13738	Siphoviridae	Bacteria-Firmicutes_A-Clostridia-Lachnospirales-Lachnospiraceae-CAG-56-GUT_GENOME000659	55.814	77.4194	96.6125	Medium-quality
MEs1_13873_fragment_1	Siphoviridae	Bacteria-Firmicutes_A-Clostridia-Oscillospirales-Oscillospiraceae-CAG-103-NULL	49.0566	92.8571	95.0231	Medium-quality
MEs1_13949_fragment_1	NULL	Bacteria-Desulfobacterota_A-Desulfovibrionia-Desulfovibrionales-Desulfovibrionaceae-Bilophila-GUT_GENOME096166	47.619	21.7391	93.47	Low-quality
MEs1_14040	NULL	Bacteria-Firmicutes-Bacilli-Lactobacillales-Lactobacillaceae-Lactobacillus_H-GUT_GENOME140701	20	20	43.7	Low-quality
MEs1_14044	Podoviridae	Bacteria-Firmicutes_C-Negativicutes-Acidaminococcales-Acidaminococcaceae-Phascolarctobacterium-GUT_GENOME233517	73.6842	50	90.2786	Low-quality
MEs1_1408	Siphoviridae	Bacteria-Bacteroidota-Bacteroidia-Bacteroidales-Bacteroidaceae-Bacteroides-GUT_GENOME096203	86.6667	59.0909	94.7154	Low-quality
MEs1_14185	NULL	Bacteria-Firmicutes_A-Clostridia-Lachnospirales-Lachnospiraceae-NULL-NULL	44.4444	69.3333	92.9577	Medium-quality
MEs1_14228	Siphoviridae	Bacteria-Proteobacteria-Gammaproteobacteria-Enterobacterales-Enterobacteriaceae-Escherichia-GUT_GENOME144544	60	20.6897	72.9333	Low-quality
MEs1_14324	Siphoviridae	Bacteria-Firmicutes_A-Clostridia-Lachnospirales-Lachnospiraceae-Blautia_A-NULL	100	30.4348	94.0714	Low-quality
MEs1_14357	Siphoviridae	Bacteria-Firmicutes_A-Clostridia-Lachnospirales-Lachnospiraceae-Blautia_A-NULL	88.8889	34.7826	93.2375	Low-quality
MEs1_14441	NULL	Bacteria-Firmicutes_A-Clostridia-Lachnospirales-Lachnospiraceae-Blautia_A-GUT_GENOME096067	80	14.2857	83.625	None
MEs1_14487	NULL	Bacteria-Firmicutes_A-Clostridia-Lachnospirales-Lachnospiraceae-Blautia_A-NULL	37.0787	68.75	92.7242	Medium-quality
MEs1_14548	Siphoviridae	Bacteria-Firmicutes_A-Clostridia-Oscillospirales-Ruminococcaceae-Gemmiger-GUT_GENOME251083	75	12.5	58.3667	Low-quality
MEs1_14640	Siphoviridae	Bacteria-Actinobacteriota-Coriobacteriia-Coriobacteriales-Eggerthellaceae-Adlercreutzia-GUT_GENOME143514	46.2963	58.1395	93.716	Medium-quality
MEs1_14672	Podoviridae	Bacteria-Firmicutes_C-Negativicutes-Acidaminococcales-Acidaminococcaceae-Acidaminococcus-GUT_GENOME001309	56.25	36	48.4222	Low-quality
MEs1_1469	Myoviridae	Bacteria-Firmicutes_A-Clostridia-Peptostreptococcales-Anaerovoracaceae-NULL-GUT_GENOME258449	84.375	83.0769	97.9759	Medium-quality
MEs1_14716	Myoviridae	Bacteria-Firmicutes_C-Negativicutes-Acidaminococcales-Acidaminococcaceae-Phascolarctobacterium_A-GUT_GENOME003284	50	59.5238	54.136	Medium-quality
MEs1_14737	NULL	Bacteria-Firmicutes_A-Clostridia-Lachnospirales-Lachnospiraceae-Eubacterium_G-GUT_GENOME000658	50	12	33.3667	Low-quality
MEs1_14764_fragment_1	Siphoviridae	Bacteria-Firmicutes_A-Clostridia-Oscillospirales-Ruminococcaceae-Gemmiger-GUT_GENOME098909	46	58.9744	98.1783	Medium-quality
MEs1_14775	Siphoviridae	Bacteria-Firmicutes_A-Clostridia-Oscillospirales-Ruminococcaceae-Ruminococcus_D-GUT_GENOME140786	84.6154	16.1765	91.7364	None
MEs1_14875	Myoviridae	Bacteria-Firmicutes_A-Clostridia-Oscillospirales-Ruminococcaceae-Faecalibacterium-NULL	83.3333	15.3846	97.14	Low-quality
MEs1_14900	Siphoviridae	Bacteria-Firmicutes_A-Clostridia-Oscillospirales-Acutalibacteraceae-CAG-177-GUT_GENOME025676	50	12.5	69.4	Low-quality
MEs1_14911	Siphoviridae	None	71.6667	97.7273	90.8744	Medium-quality
MEs1_15210	Myoviridae	Bacteria-Firmicutes_A-Clostridia-Lachnospirales-CAG-274-CAG-274-GUT_GENOME153591	30	14.2857	51.7	Low-quality
MEs1_15507	Siphoviridae	Bacteria-Firmicutes_A-Clostridia-Lachnospirales-Lachnospiraceae-Blautia-GUT_GENOME000594	46.1538	17.6471	48.1	Low-quality
MEs1_15529	NULL	Bacteria-Firmicutes_A-Clostridia-Christensenellales-CAG-74-NULL-GUT_GENOME125875	66.6667	20	81.4	Low-quality
MEs1_15582	NULL	None	25	20	25	None
MEs1_15619	Siphoviridae	Bacteria-Firmicutes_A-Clostridia-Oscillospirales-Acutalibacteraceae-Ruminococcus_E-GUT_GENOME252988	80	12.1212	77.25	Low-quality
MEs1_1562_fragment_1	Siphoviridae	Bacteria-Firmicutes_A-Clostridia-Lachnospirales-Lachnospiraceae-Eubacterium_I-GUT_GENOME140233	66.3158	77.7778	92.0841	Medium-quality
MEs1_15641	Siphoviridae	Bacteria-Firmicutes_A-Clostridia-Oscillospirales-Ruminococcaceae-Gemmiger-GUT_GENOME000367	66.6667	22.2222	61.475	None
MEs1_1570	Siphoviridae	Bacteria-Bacteroidota-Bacteroidia-Bacteroidales-NULL-NULL-NULL	60	46.6667	97.1143	Medium-quality
MEs1_1575_fragment_2	NULL	Bacteria-Firmicutes_A-Clostridia-Oscillospirales-Oscillospiraceae-CAG-83-GUT_GENOME176098	18.1818	25	23.7	None
MEs1_1578	NULL	Bacteria-Firmicutes_A-Clostridia-Lachnospirales-Lachnospiraceae-UBA9502-NULL	44.4444	12.9032	50.475	None
MEs1_15801	Siphoviridae	Bacteria-Firmicutes_A-Clostridia-Lachnospirales-Lachnospiraceae-Blautia_A-NULL	63.6364	22.5806	88.7286	Low-quality
MEs1_15875	Siphoviridae	Bacteria-Firmicutes_A-Clostridia-Oscillospirales-Oscillospiraceae-ER4-GUT_GENOME239684	13.3333	10.5263	30.9	None
MEs1_15946_fragment_1	Siphoviridae	Bacteria-Bacteroidota-Bacteroidia-Bacteroidales-Tannerellaceae-Parabacteroides-GUT_GENOME143131	68.2927	75.6757	91.3821	Low-quality
MEs1_15964	Siphoviridae	Bacteria-Bacteroidota-Bacteroidia-Bacteroidales-Bacteroidaceae-NULL-NULL	64.7059	18.9655	89.8545	Low-quality
MEs1_16107_fragment_2	NULL	Bacteria-Firmicutes-Bacilli-Erysipelotrichales-Erysipelatoclostridiaceae-Erysipelatoclostridium-GUT_GENOME000196	76	97.4359	92.9763	Medium-quality
MEs1_16188	Siphoviridae	Bacteria-Proteobacteria-Gammaproteobacteria-Enterobacterales-Enterobacteriaceae-Escherichia-GUT_GENOME144544	41.6667	11.1111	49.32	Low-quality
MEs1_1623	Siphoviridae	Bacteria-Firmicutes_A-Clostridia-Lachnospirales-Lachnospiraceae-Acetatifactor-GUT_GENOME001297	43.8095	90.1961	94.0174	Medium-quality
MEs1_16236	Myoviridae	Bacteria-Firmicutes_A-Clostridia-Oscillospirales-Ruminococcaceae-Faecalibacterium-GUT_GENOME147678	55.5556	93.0233	79.42	Medium-quality
MEs1_1643	Siphoviridae	None	36.3636	10.8108	51.225	Low-quality
MEs1_16465	NULL	Bacteria-Bacteroidota-Bacteroidia-Bacteroidales-Tannerellaceae-Parabacteroides-NULL	60.6061	35.7143	97.88	Low-quality
MEs1_16564	NULL	Bacteria-Bacteroidota-Bacteroidia-Bacteroidales-Bacteroidaceae-Bacteroides-NULL	60	17.6471	78.2667	None
MEs1_16599	Myoviridae	Bacteria-Proteobacteria-Gammaproteobacteria-Enterobacterales-Enterobacteriaceae-Escherichia-GUT_GENOME144544	71.4286	12.1951	99.1	Low-quality
MEs1_16614	Siphoviridae	Bacteria-Proteobacteria-Gammaproteobacteria-Enterobacterales-Enterobacteriaceae-Escherichia-GUT_GENOME144544	80	21.0526	85.6375	Low-quality
MEs1_16792_fragment_1	NULL	Bacteria-Desulfobacterota_A-Desulfovibrionia-Desulfovibrionales-Desulfovibrionaceae-Bilophila-GUT_GENOME096166	14.2857	10.5263	53.55	Low-quality
MEs1_16880	Siphoviridae	Bacteria-Firmicutes_A-Clostridia-NULL-NULL-NULL-NULL	54.5455	13.0435	59.7333	None
MEs1_16917	Siphoviridae	Bacteria-Firmicutes_A-Clostridia-Oscillospirales-Oscillospiraceae-NULL-NULL	85.7143	11.3208	90.2333	None
MEs1_16936	Podoviridae	Bacteria-Firmicutes_A-Clostridia-Oscillospirales-Ruminococcaceae-Faecalibacterium-NULL	50	13.6364	91.1667	None
MEs1_16943	Siphoviridae	None	28.5714	40	50.3625	Low-quality
MEs1_16957	Siphoviridae	Bacteria-Firmicutes_A-Clostridia-Lachnospirales-Lachnospiraceae-CAG-56-GUT_GENOME000659	70	12.5	83.7714	Low-quality
MEs1_17014_fragment_1	Siphoviridae	Bacteria-Bacteroidota-Bacteroidia-Bacteroidales-Bacteroidaceae-Bacteroides-NULL	83.3333	85.1064	99.935	Low-quality
MEs1_17154	Siphoviridae	Bacteria-Firmicutes_A-Clostridia-Lachnospirales-Lachnospiraceae-NULL-NULL	80	11.4286	98.225	Low-quality
MEs1_17259_fragment_1	Podoviridae	Bacteria-Bacteroidota-Bacteroidia-Bacteroidales-Bacteroidaceae-Prevotella-NULL	25	20	37.1	None
MEs1_17263	Myoviridae	Bacteria-Firmicutes_C-Negativicutes-Selenomonadales-Selenomonadaceae-Mitsuokella-NULL	40	11.3208	79.55	Low-quality
MEs1_1727_fragment_1	Siphoviridae	Bacteria-Actinobacteriota-Coriobacteriia-Coriobacteriales-Coriobacteriaceae-Collinsella-NULL	64.1026	71.4286	91.416	Low-quality
MEs1_17313_fragment_2	NULL	Bacteria-Firmicutes_A-Clostridia-Oscillospirales-Oscillospiraceae-CAG-83-GUT_GENOME176098	17.6471	37.5	81.9333	Low-quality
MEs1_17375_fragment_1	Siphoviridae	Bacteria-Firmicutes_A-Clostridia-Oscillospirales-Acutalibacteraceae-Ruminococcus_E-GUT_GENOME001659	40	28.5714	81.375	Low-quality
MEs1_17452	Siphoviridae	None	76.9231	14.7059	96.67	Low-quality
MEs1_17470	Siphoviridae	None	77.7778	65.625	72.3762	Low-quality
MEs1_17481	Siphoviridae	Bacteria-Proteobacteria-Gammaproteobacteria-Enterobacterales-Enterobacteriaceae-Escherichia-GUT_GENOME144544	75	20.6897	87.2333	Low-quality
MEs1_17567	Siphoviridae	Bacteria-Firmicutes_A-Clostridia-Lachnospirales-Lachnospiraceae-NULL-NULL	38.0952	77.4194	83.8958	Medium-quality
MEs1_17607	NULL	Bacteria-Proteobacteria-Gammaproteobacteria-Burkholderiales-Burkholderiaceae-Sutterella-GUT_GENOME096276	27.5862	59.2593	48.0625	Low-quality
MEs1_17802_fragment_5	Siphoviridae	Bacteria-Bacteroidota-Bacteroidia-Bacteroidales-Bacteroidaceae-Bacteroides-GUT_GENOME096063	70.8333	85	93.9647	None
MEs1_17957	Myoviridae	Bacteria-Firmicutes_A-Clostridia-Oscillospirales-Oscillospiraceae-NULL-NULL	54.5455	13.0435	87.3667	None
MEs1_18021	Siphoviridae	Bacteria-Firmicutes_A-Clostridia-Oscillospirales-Acutalibacteraceae-Ruminococcus_E-NULL	88.8889	22.8571	99.35	Low-quality
MEs1_18202	NULL	Bacteria-Firmicutes_A-Clostridia-Oscillospirales-Oscillospiraceae-NULL-NULL	66.6667	23.7288	90.2714	Low-quality
MEs1_18256	NULL	Bacteria-Proteobacteria-Gammaproteobacteria-Enterobacterales-Enterobacteriaceae-Escherichia-GUT_GENOME144544	81.8182	15	97.9333	Low-quality
MEs1_18328	Microviridae	Bacteria-Bacteroidota-Bacteroidia-Bacteroidales-Bacteroidaceae-NULL-NULL	14.2857	33.3333	37	Low-quality
MEs1_18344	Podoviridae	Bacteria-Proteobacteria-Gammaproteobacteria-Enterobacterales-Enterobacteriaceae-Escherichia-GUT_GENOME144544	62.5	11.3636	87.46	Low-quality
MEs1_18348	Siphoviridae	Bacteria-NULL-NULL-NULL-NULL-NULL-NULL	36.3636	40	70.7	Low-quality
MEs1_18425	Microviridae	Bacteria-NULL-NULL-NULL-NULL-NULL-NULL	25	11.1111	30.7	Low-quality
MEs1_1859	Siphoviridae	None	33.3333	14.2857	47.975	Low-quality
MEs1_18628	Siphoviridae	Bacteria-Firmicutes_A-Clostridia-Lachnospirales-Lachnospiraceae-Blautia_A-GUT_GENOME001147	57.1429	34.7826	89.1875	Low-quality
MEs1_18831	NULL	Bacteria-Desulfobacterota_A-Desulfovibrionia-Desulfovibrionales-Desulfovibrionaceae-Bilophila-GUT_GENOME096166	58.5366	68.5714	94.6125	Medium-quality
MEs1_18853	Siphoviridae	Bacteria-Firmicutes_A-Clostridia-Lachnospirales-Lachnospiraceae-Blautia_A-GUT_GENOME000004	75	13.0435	77.8333	Low-quality
MEs1_18933	NULL	Bacteria-Firmicutes_A-Clostridia-NULL-NULL-NULL-NULL	97.8723	80.7018	98.5413	Medium-quality
MEs1_18940_fragment_1	Podoviridae	Bacteria-Proteobacteria-Gammaproteobacteria-Enterobacterales-Enterobacteriaceae-Escherichia-GUT_GENOME144544	63.8889	74.1935	87.4435	Low-quality
MEs1_19207	NULL	Bacteria-Firmicutes_A-Clostridia-Oscillospirales-Acutalibacteraceae-Eubacterium_R-GUT_GENOME286769	25	20	30.4	None
MEs1_19214	Myoviridae	Bacteria-Firmicutes_A-Clostridia-Oscillospirales-Ruminococcaceae-Faecalibacterium-NULL	77.3333	96.6667	88.5828	Low-quality
MEs1_19312	Siphoviridae	Bacteria-Firmicutes_A-Clostridia-Oscillospirales-Acutalibacteraceae-NULL-GUT_GENOME256763	57.1429	15.3846	56.25	Low-quality
MEs1_19384	Siphoviridae	Bacteria-Bacteroidota-Bacteroidia-Bacteroidales-Bacteroidaceae-Bacteroides-GUT_GENOME096203	100	14.2857	97.2	Low-quality
MEs1_19481	NULL	Bacteria-Bacteroidota-Bacteroidia-Bacteroidales-NULL-NULL-NULL	85.7143	17.1429	64.9333	None
MEs1_19538	NULL	Bacteria-Firmicutes_A-Clostridia-Oscillospirales-Ruminococcaceae-Ruminococcus_D-GUT_GENOME140786	25	20	67.8	Low-quality
MEs1_19540	Siphoviridae	None	100	22.7273	72.14	Low-quality
MEs1_19634	Myoviridae	Bacteria-Firmicutes_A-Clostridia-Oscillospirales-Oscillospiraceae-NULL-NULL	71.4286	10.8696	66.64	None
MEs1_19682	Siphoviridae	Bacteria-Firmicutes_A-Clostridia-Oscillospirales-Ruminococcaceae-Ruthenibacterium-GUT_GENOME239663	100	12.069	94	Low-quality
MEs1_19684	Siphoviridae	Bacteria-Firmicutes_A-Clostridia-Oscillospirales-Oscillospiraceae-Flavonifractor-GUT_GENOME000518	38.0952	13.1148	81.6625	Low-quality
MEs1_19779	NULL	Bacteria-Bacteroidota-Bacteroidia-Bacteroidales-Tannerellaceae-Parabacteroides-GUT_GENOME143131	44.8276	95.7895	90.2593	Complete
MEs1_19796	Siphoviridae	Bacteria-Actinobacteriota-Actinobacteria-Actinomycetales-Bifidobacteriaceae-Bifidobacterium-NULL	54.5455	18.1818	72.6333	Low-quality
MEs1_19814	Siphoviridae	Bacteria-Firmicutes_A-Clostridia-Oscillospirales-NULL-NULL-NULL	85.7143	10.1695	96.0833	None
MEs1_19917_fragment_1	NULL	Bacteria-Firmicutes_A-Clostridia-Lachnospirales-Lachnospiraceae-NULL-NULL	70	50	93.5107	Low-quality
MEs1_19927_fragment_1	Siphoviridae	Bacteria-Firmicutes_A-Clostridia-Oscillospirales-Ruminococcaceae-Faecalibacterium-NULL	95.3488	87.234	86.2976	Medium-quality
MEs1_19934	NULL	Bacteria-Firmicutes_A-Clostridia-Oscillospirales-Oscillospiraceae-Lawsonibacter-NULL	33.3333	14.2857	52.2	Low-quality
MEs1_20142	NULL	Bacteria-Firmicutes_A-Clostridia-Oscillospirales-Ruminococcaceae-Faecalibacterium-GUT_GENOME147678	50	42.8571	98.9167	None
MEs1_20205_fragment_2	Siphoviridae	Bacteria-Firmicutes-Bacilli-Erysipelotrichales-Erysipelotrichaceae-Holdemanella-NULL	28.3019	62.5	51.9067	Medium-quality
MEs1_2022	NULL	Bacteria-Firmicutes_A-Clostridia-Lachnospirales-Lachnospiraceae-NULL-NULL	26.2295	53.3333	47.2437	Medium-quality
MEs1_20275	NULL	Bacteria-Firmicutes_A-Clostridia-Oscillospirales-Acutalibacteraceae-Clostridium_A-GUT_GENOME000268	36.3636	13.7931	57.175	Low-quality
MEs1_20413	Siphoviridae	Bacteria-Firmicutes_A-Clostridia-Oscillospirales-Ruminococcaceae-Gemmiger-GUT_GENOME251083	41.6667	46.875	67.4533	Low-quality
MEs1_20553	Siphoviridae	Bacteria-Bacteroidota-Bacteroidia-Bacteroidales-NULL-NULL-NULL	62.1212	93.1818	91.2585	Medium-quality
MEs1_20571	crAss-phage	Bacteria-Bacteroidota-Bacteroidia-Bacteroidales-Rikenellaceae-Alistipes-NULL	94.0476	89.7727	96.5797	Medium-quality
MEs1_20581	Inoviridae	Bacteria-Firmicutes_A-Clostridia-Oscillospirales-Ruminococcaceae-Ruthenibacterium-GUT_GENOME239663	70	116.667	90.9286	None
MEs1_20586	Microviridae	Bacteria-Firmicutes_A-Clostridia-Oscillospirales-Oscillospiraceae-Flavonifractor-GUT_GENOME000518	33.3333	150	42.2	Complete
MEs1_20593	NULL	Bacteria-Firmicutes_A-Clostridia-Lachnospirales-Lachnospiraceae-NULL-NULL	50	87.1795	89.3706	Complete
MEs1_20608	Siphoviridae	Bacteria-Bacteroidota-Bacteroidia-Bacteroidales-NULL-NULL-NULL	38.9831	95.8333	93.0174	Medium-quality
MEs1_2066	Inoviridae	Bacteria-Firmicutes_A-Clostridia-Oscillospirales-Ruminococcaceae-Ruminococcus_D-GUT_GENOME140786	50	15.625	78.78	Low-quality
MEs1_2068	Siphoviridae	Bacteria-Firmicutes_A-Clostridia-TANB77-CAG-508-CAG-245-GUT_GENOME164321	50	17.2414	52.3	Low-quality
MEs1_2105	Myoviridae	Bacteria-Firmicutes_A-Clostridia-Oscillospirales-Ruminococcaceae-Faecalibacterium-NULL	97.8022	97.8022	95.1809	Medium-quality
MEs1_2161	Podoviridae	Bacteria-Firmicutes_A-Clostridia-Oscillospirales-Ruminococcaceae-Gemmiger-GUT_GENOME251083	16.6667	12.5	61.7	Low-quality
MEs1_2439	Siphoviridae	Bacteria-Firmicutes_A-Clostridia-Oscillospirales-Oscillospiraceae-Flavonifractor-GUT_GENOME000518	81.8182	15	89.8222	Medium-quality
MEs1_2476	NULL	Bacteria-Firmicutes_A-Clostridia-Lachnospirales-Lachnospiraceae-Coprococcus-NULL	77.5862	86.5385	93.5	Medium-quality
MEs1_2681	Siphoviridae	None	71.4286	11.3636	83.68	None
MEs1_2699	Myoviridae	Bacteria-Firmicutes_A-Clostridia-Lachnospirales-Lachnospiraceae-Hungatella-GUT_GENOME000133	80	12.9032	39.525	Low-quality
MEs1_2779	NULL	Bacteria-Bacteroidota-Bacteroidia-Bacteroidales-Tannerellaceae-Parabacteroides-GUT_GENOME143131	52.9412	23.6842	90.1111	Low-quality
MEs1_29	Siphoviridae	Bacteria-Firmicutes_A-Clostridia-Lachnospirales-Lachnospiraceae-NULL-NULL	43.75	50	94.2286	Low-quality
MEs1_2912	Podoviridae	Bacteria-Proteobacteria-Gammaproteobacteria-Enterobacterales-Enterobacteriaceae-Escherichia-GUT_GENOME144544	72.2222	24.5283	92.0385	Low-quality
MEs1_2924	NULL	Bacteria-Bacteroidota-Bacteroidia-Bacteroidales-NULL-NULL-NULL	44.4444	71.4286	53.475	Medium-quality
MEs1_295	Siphoviridae	Bacteria-Firmicutes_A-Clostridia-Oscillospirales-Acutalibacteraceae-Clostridium_A-GUT_GENOME000268	50	14.8148	87.875	Low-quality
MEs1_3020	Siphoviridae	Bacteria-Firmicutes_A-Clostridia-Oscillospirales-Oscillospiraceae-NULL-NULL	32.3529	56.4103	67.4227	Medium-quality
MEs1_3046_fragment_1	Siphoviridae	Bacteria-Firmicutes_A-Clostridia-Lachnospirales-Lachnospiraceae-NULL-NULL	86.5169	101.316	96.7831	Medium-quality
MEs1_32	NULL	None	71.4286	23.8095	95.06	Low-quality
MEs1_3265	NULL	Bacteria-Firmicutes_A-Clostridia-Oscillospirales-Ruminococcaceae-Fournierella-GUT_GENOME257069	44.4444	10.8108	63.65	None
MEs1_3303	Siphoviridae	Bacteria-Firmicutes_A-Clostridia-Oscillospirales-Ruminococcaceae-Ruthenibacterium-GUT_GENOME239663	57.1429	12.5	99.225	Low-quality
MEs1_3380	NULL	Bacteria-Firmicutes_A-Clostridia-Lachnospirales-Lachnospiraceae-Blautia_A-GUT_GENOME000676	47.1545	79.4521	93.081	Complete
MEs1_3442	Siphoviridae	Bacteria-Desulfobacterota_A-Desulfovibrionia-Desulfovibrionales-Desulfovibrionaceae-Bilophila-GUT_GENOME096166	86.8421	40.2439	96.2576	Low-quality
MEs1_3456	NULL	Bacteria-Firmicutes_A-Clostridia-Oscillospirales-Oscillospiraceae-NULL-NULL	83.3333	12.8205	77.36	None
MEs1_3489_fragment_1	Siphoviridae	Bacteria-Firmicutes_A-Clostridia-Lachnospirales-Lachnospiraceae-Clostridium_Q-GUT_GENOME096178	19.0476	12.5	49.85	Low-quality
MEs1_3575	NULL	Bacteria-Firmicutes_A-Clostridia-Oscillospirales-NULL-NULL-NULL	82.3529	18.9189	88.3857	Low-quality
MEs1_3692	Siphoviridae	Bacteria-Firmicutes_A-Clostridia-Oscillospirales-Oscillospiraceae-Flavonifractor-GUT_GENOME000518	73.6842	77.7778	84.0893	Low-quality
MEs1_3731	NULL	Bacteria-NULL-NULL-NULL-NULL-NULL-NULL	25	20	67.55	None
MEs1_3748	Microviridae	Bacteria-NULL-NULL-NULL-NULL-NULL-NULL	25	11.1111	29.6	None
MEs1_3884	NULL	Bacteria-Firmicutes_A-Clostridia-Lachnospirales-Lachnospiraceae-NULL-NULL	75	12.5	33	Low-quality
MEs1_3951	NULL	Bacteria-Firmicutes_A-Clostridia-Oscillospirales-Oscillospiraceae-CAG-83-GUT_GENOME176098	40	11.1111	33.975	Low-quality
MEs1_4260	Siphoviridae	Bacteria-Proteobacteria-Gammaproteobacteria-Enterobacterales-Enterobacteriaceae-Klebsiella-NULL	33.3333	10.5263	37.05	None
MEs1_4288	NULL	Bacteria-Firmicutes_A-Clostridia-Lachnospirales-Lachnospiraceae-NULL-NULL	10.5263	40	42.9	Low-quality
MEs1_4309	Siphoviridae	Bacteria-Bacteroidota-Bacteroidia-Bacteroidales-NULL-NULL-NULL	75	12	48.5	Low-quality
MEs1_4480	NULL	Bacteria-Firmicutes_A-Clostridia-Oscillospirales-Oscillospiraceae-NULL-NULL	43.2836	96.6667	99.9379	Medium-quality
MEs1_4509	NULL	Bacteria-NULL-NULL-NULL-NULL-NULL-NULL	27.2727	30	28.1333	None
MEs1_4534_fragment_2	Myoviridae	Bacteria-Firmicutes_A-Clostridia-NULL-NULL-NULL-NULL	92.5926	92.5926	97.7333	Medium-quality
MEs1_4578	Siphoviridae	Bacteria-Firmicutes_A-Clostridia-Lachnospirales-Lachnospiraceae-NULL-NULL	100	21.4286	85.1833	Low-quality
MEs1_4612	Siphoviridae	Bacteria-Firmicutes_A-Clostridia-Oscillospirales-Acutalibacteraceae-NULL-GUT_GENOME256763	80	16.6667	31.675	Low-quality
MEs1_4625_fragment_1	Siphoviridae	Bacteria-Firmicutes_A-Clostridia-Lachnospirales-Lachnospiraceae-NULL-NULL	19.0476	18.6047	56.7375	Low-quality
MEs1_4736_fragment_1	Siphoviridae	Bacteria-Bacteroidota-Bacteroidia-Bacteroidales-Bacteroidaceae-NULL-NULL	56.7568	67.7419	95.1476	Low-quality
MEs1_485	NULL	Bacteria-Proteobacteria-Gammaproteobacteria-Enterobacterales-Enterobacteriaceae-Escherichia-GUT_GENOME144544	58.3333	17.5	96.3571	Low-quality
MEs1_4892_fragment_1	Siphoviridae	Bacteria-Firmicutes-Bacilli-Erysipelotrichales-Erysipelatoclostridiaceae-Erysipelatoclostridium-GUT_GENOME095977	28.0899	75.7576	86.984	Medium-quality
MEs1_5039	Siphoviridae	Bacteria-Firmicutes_A-Clostridia-Oscillospirales-Ruminococcaceae-Faecalibacterium-GUT_GENOME140074	54.902	100	97.6	Medium-quality
MEs1_5097	Siphoviridae	Bacteria-Firmicutes_A-Clostridia-Lachnospirales-Lachnospiraceae-Eubacterium_G-GUT_GENOME001239	80	16.6667	57.275	Low-quality
MEs1_5118	NULL	Bacteria-Firmicutes_C-Negativicutes-Acidaminococcales-Acidaminococcaceae-Acidaminococcus-NULL	50	64.8649	62.5208	Low-quality
MEs1_5132	Siphoviridae	Bacteria-Firmicutes_A-Clostridia-Oscillospirales-Ruminococcaceae-Gemmiger-GUT_GENOME251083	100	41.1765	97.95	Low-quality
MEs1_5157_fragment_1	Siphoviridae	None	44.4444	15.3846	54.6	Low-quality
MEs1_537_fragment_1	Siphoviridae	Bacteria-Firmicutes_A-Clostridia-Lachnospirales-Lachnospiraceae-NULL-NULL	34.4828	95.2381	71.485	Medium-quality
MEs1_543	Siphoviridae	Bacteria-Firmicutes_A-Clostridia-Oscillospirales-Ruminococcaceae-Ruthenibacterium-GUT_GENOME239663	76.9231	71.4286	95.43	Low-quality
MEs1_5575	NULL	Bacteria-Bacteroidota-Bacteroidia-Bacteroidales-Bacteroidaceae-Bacteroides-NULL	17.6471	17.6471	31.1667	None
MEs1_5645_fragment_1	NULL	Bacteria-Desulfobacterota_A-Desulfovibrionia-Desulfovibrionales-Desulfovibrionaceae-Bilophila-GUT_GENOME096166	48.7179	45.2381	97.2421	Low-quality
MEs1_5740	Siphoviridae	None	42.8571	23.0769	56.1	None
MEs1_5974	Siphoviridae	Bacteria-Firmicutes_A-Clostridia-Lachnospirales-Lachnospiraceae-TF01-11-GUT_GENOME001578	20	12.5	54.95	None
MEs1_6008	Siphoviridae	Bacteria-Actinobacteriota-Actinobacteria-Actinomycetales-Bifidobacteriaceae-Bifidobacterium-NULL	95.9459	88.75	95.3944	Complete
MEs1_610	Siphoviridae	Bacteria-Firmicutes_A-Clostridia-Oscillospirales-Ruminococcaceae-Ruminococcus_C-GUT_GENOME066545	80.6452	96.1538	88.444	Low-quality
MEs1_6259	NULL	Bacteria-Firmicutes_A-Clostridia-Oscillospirales-Ruminococcaceae-Fournierella-GUT_GENOME257069	100	10.8108	54.55	None
MEs1_6280	Microviridae	Bacteria-Bacteroidota-Bacteroidia-Bacteroidales-Marinifilaceae-Butyricimonas-GUT_GENOME001189	50	30	39.8667	Low-quality
MEs1_6283_fragment_2	Siphoviridae	Bacteria-Firmicutes_A-Clostridia-Lachnospirales-Lachnospiraceae-Eubacterium_E-GUT_GENOME000299	86.8852	92.9825	95.4906	Medium-quality
MEs1_6343	Inoviridae	Bacteria-Firmicutes_A-Clostridia-Oscillospirales-Acutalibacteraceae-CAG-177-GUT_GENOME025676	20	12.5	47	None
MEs1_6346	NULL	Bacteria-Firmicutes_A-Clostridia-Lachnospirales-Lachnospiraceae-NULL-NULL	76.8868	76.5258	94.7509	Medium-quality
MEs1_6366_fragment_1	NULL	Bacteria-Firmicutes_A-Clostridia-Oscillospirales-Oscillospiraceae-Flavonifractor-GUT_GENOME000518	47.0588	50	96.9625	Medium-quality
MEs1_6410_fragment_2	Podoviridae	Bacteria-Desulfobacterota_A-Desulfovibrionia-Desulfovibrionales-Desulfovibrionaceae-Bilophila-GUT_GENOME096166	29.0909	72.7273	85.5812	Complete
MEs1_6443	Siphoviridae	Bacteria-Firmicutes_A-Clostridia-Lachnospirales-Lachnospiraceae-Roseburia-GUT_GENOME000295	64.1026	46.2963	76.952	Low-quality
MEs1_6587	NULL	Bacteria-Firmicutes_A-Clostridia-Oscillospirales-Ruminococcaceae-Gemmiger-GUT_GENOME251083	69.5652	88.8889	98.9604	Medium-quality
MEs1_66	Myoviridae	Bacteria-Firmicutes_A-Clostridia-Lachnospirales-Lachnospiraceae-KLE1615-GUT_GENOME001056	52.9412	58.0645	51.8278	Low-quality
MEs1_6827	NULL	Bacteria-Firmicutes_A-Clostridia-Lachnospirales-Lachnospiraceae-Eisenbergiella-GUT_GENOME239799	16.6667	20	38.4	None
MEs1_6857	NULL	Bacteria-Firmicutes_A-Clostridia-Lachnospirales-Lachnospiraceae-Eubacterium_G-GUT_GENOME000658	44.4444	48	46.7	Low-quality
MEs1_6879	Siphoviridae	Bacteria-Firmicutes_A-Clostridia-Oscillospirales-Acutalibacteraceae-NULL-GUT_GENOME256763	71.4286	19.2308	49.56	Low-quality
MEs1_6923	Siphoviridae	Bacteria-Actinobacteriota-Actinobacteria-Actinomycetales-Bifidobacteriaceae-Bifidobacterium-NULL	100	12.5	94.7667	Low-quality
MEs1_7074	Siphoviridae	Bacteria-Bacteroidota-Bacteroidia-Bacteroidales-Bacteroidaceae-Bacteroides-GUT_GENOME143484	100	17.2414	70.98	Low-quality
MEs1_7088	NULL	Bacteria-Firmicutes_C-Negativicutes-Veillonellales-Veillonellaceae-Veillonella-GUT_GENOME096096	100	12.1212	38.45	Low-quality
MEs1_7104	Siphoviridae	Bacteria-Firmicutes_A-Clostridia-NULL-NULL-NULL-NULL	66.6667	11.7647	67.125	Low-quality
MEs1_7170	NULL	Bacteria-Firmicutes_A-Clostridia-Oscillospirales-Oscillospiraceae-Ruminiclostridium_C-GUT_GENOME093609	14.2857	20	28.7	None
MEs1_7175	Myoviridae	Bacteria-Firmicutes_A-Clostridia-Oscillospirales-Oscillospiraceae-NULL-NULL	100	10.8696	59.52	None
MEs1_7183	Siphoviridae	Bacteria-Firmicutes_A-Clostridia-Oscillospirales-Ruminococcaceae-CAG-353-GUT_GENOME000448	12.5	10.5263	42.85	Low-quality
MEs1_7212_fragment_1	Siphoviridae	Bacteria-Firmicutes_A-Clostridia-Oscillospirales-Ruminococcaceae-Faecalibacterium-NULL	80	16.3265	98.1125	None
MEs1_7219	NULL	Bacteria-Bacteroidota-Bacteroidia-Bacteroidales-Tannerellaceae-Parabacteroides-NULL	66.6667	14.2857	83.5667	Low-quality
MEs1_7267_fragment_1	Siphoviridae	Bacteria-Proteobacteria-Gammaproteobacteria-Enterobacterales-Enterobacteriaceae-Escherichia-GUT_GENOME144544	75	22.2222	79.6333	Low-quality
MEs1_7343	Siphoviridae	Bacteria-Proteobacteria-Gammaproteobacteria-Enterobacterales-Enterobacteriaceae-Escherichia-GUT_GENOME144544	100	14.8148	68.175	Low-quality
MEs1_7359	NULL	Bacteria-Firmicutes_A-Clostridia-Oscillospirales-Oscillospiraceae-NULL-NULL	28.5714	10.5263	47.6	None
MEs1_7535	Siphoviridae	Bacteria-Firmicutes_A-Clostridia-Lachnospirales-Lachnospiraceae-Blautia_A-NULL	87.5	30.4348	92.4714	Low-quality
MEs1_7541	Siphoviridae	Bacteria-Firmicutes_A-Clostridia-Lachnospirales-Lachnospiraceae-Blautia_A-NULL	70	30.4348	93.7571	Low-quality
MEs1_7624	Siphoviridae	Bacteria-Actinobacteriota-Actinobacteria-Actinomycetales-Bifidobacteriaceae-Bifidobacterium-NULL	60	10.7143	90.8667	Low-quality
MEs1_7644_fragment_1	NULL	Bacteria-Firmicutes_A-Clostridia-Lachnospirales-Lachnospiraceae-NULL-NULL	36.6197	45.614	82	High-quality
MEs1_7729	Siphoviridae	Bacteria-Firmicutes_A-Clostridia-Lachnospirales-Lachnospiraceae-Blautia_A-GUT_GENOME000139	97.4359	97.4359	99.9875	Medium-quality
MEs1_7757	Microviridae	Bacteria-Bacteroidota-Bacteroidia-Bacteroidales-Bacteroidaceae-Prevotella-GUT_GENOME140299	28.5714	20	40.55	None
MEs1_7764	Podoviridae	Bacteria-Firmicutes_C-Negativicutes-Acidaminococcales-Acidaminococcaceae-Phascolarctobacterium-GUT_GENOME233517	88.2353	34.0909	97.2333	Low-quality
MEs1_790	NULL	Bacteria-Firmicutes_A-Clostridia-Lachnospirales-Lachnospiraceae-NULL-NULL	100	12.2449	83.9667	Low-quality
MEs1_7988	Siphoviridae	Bacteria-Firmicutes_A-Clostridia-Lachnospirales-Lachnospiraceae-CAG-81-GUT_GENOME000423	86.5854	92.2078	98.9282	Medium-quality
MEs1_8019	Siphoviridae	Bacteria-Firmicutes_A-Clostridia-Oscillospirales-Oscillospiraceae-NULL-NULL	81.25	18.0556	87.5538	None
MEs1_8048_fragment_3	NULL	Bacteria-Bacteroidota-Bacteroidia-Bacteroidales-Bacteroidaceae-Bacteroides_B-GUT_GENOME143505	54.5455	66.6667	99.1833	None
MEs1_8139_fragment_1	Siphoviridae	Bacteria-Firmicutes_A-Clostridia-Lachnospirales-Lachnospiraceae-Faecalicatena-GUT_GENOME096210	10.5263	20	59.85	Low-quality
MEs1_8152	NULL	None	27.8689	80.9524	93.7059	Medium-quality
MEs1_8171	Siphoviridae	Bacteria-Firmicutes_A-Clostridia-Oscillospirales-NULL-NULL-NULL	70	16.6667	70.6571	Low-quality
MEs1_8265	Myoviridae	Bacteria-Firmicutes_A-Clostridia-Oscillospirales-NULL-NULL-NULL	36.3636	22.2222	42.8	Low-quality
MEs1_8612_fragment_1	Siphoviridae	Bacteria-Firmicutes_A-Clostridia-Oscillospirales-Ruminococcaceae-UBA5884-GUT_GENOME268865	20.8333	20	38.34	Low-quality
MEs1_8651_fragment_1	Siphoviridae	Bacteria-Firmicutes_A-Clostridia-Oscillospirales-Ruminococcaceae-Ruminococcus_D-GUT_GENOME140786	97.1429	62.963	89.1324	Low-quality
MEs1_8669_fragment_1	NULL	Bacteria-Actinobacteriota-NULL-NULL-NULL-NULL-NULL	12.5	17.5824	62.0875	Complete
MEs1_8669_fragment_2	NULL	None	19.5652	57.4468	57.4556	Complete
MEs1_8702	Siphoviridae	Bacteria-Firmicutes_A-Clostridia-Lachnospirales-Lachnospiraceae-CAG-56-GUT_GENOME000659	75	37.5	87.9111	Low-quality
MEs1_8755	Myoviridae	Bacteria-Firmicutes_A-Clostridia-Lachnospirales-Lachnospiraceae-NULL-NULL	47.0588	16	52.3125	Low-quality
MEs1_8764	Myoviridae	Bacteria-Firmicutes_A-Clostridia-Oscillospirales-Oscillospiraceae-CAG-103-NULL	87.5	25.9259	89.5714	Low-quality
MEs1_8902	Siphoviridae	Bacteria-Actinobacteriota-Actinobacteria-Actinomycetales-Bifidobacteriaceae-Bifidobacterium-NULL	61.9048	28.2609	86.1462	Low-quality
MEs1_8906_fragment_2	Siphoviridae	Bacteria-Firmicutes_A-Clostridia-Oscillospirales-Acutalibacteraceae-NULL-GUT_GENOME158963	30	14.2857	67.8333	Low-quality
MEs1_892	NULL	Bacteria-Bacteroidota-Bacteroidia-Bacteroidales-Bacteroidaceae-CAG-462-GUT_GENOME275347	50	16.6667	50.9333	None
MEs1_8960	Siphoviridae	Bacteria-Actinobacteriota-Actinobacteria-Actinomycetales-Bifidobacteriaceae-Bifidobacterium-GUT_GENOME142522	64	72.7273	67.4813	Low-quality
MEs1_9019	Microviridae	Bacteria-Bacteroidota-Bacteroidia-Bacteroidales-Tannerellaceae-Parabacteroides-GUT_GENOME000192	25	15.3846	50.85	Low-quality
MEs1_9056	NULL	Bacteria-Firmicutes_A-Clostridia-Lachnospirales-Lachnospiraceae-Eubacterium_E-NULL	80	15.3846	41.725	Low-quality
MEs1_9361	Siphoviridae	Bacteria-Proteobacteria-Gammaproteobacteria-Enterobacterales-Enterobacteriaceae-Enterobacter-GUT_GENOME143760	60	13.6364	40.9	Low-quality
MEs1_9543_fragment_1	Siphoviridae	Bacteria-NULL-NULL-NULL-NULL-NULL-NULL	67.8571	48.7179	86.2737	High-quality
MEs1_9617	NULL	Bacteria-Proteobacteria-Gammaproteobacteria-Burkholderiales-Burkholderiaceae-Parasutterella-GUT_GENOME095941	93.3333	60.8696	95.125	Low-quality
MEs1_9655	Siphoviridae	Bacteria-Actinobacteriota-Actinobacteria-Actinomycetales-Bifidobacteriaceae-Bifidobacterium-NULL	100	12.5	65.96	Low-quality
MEs1_9667	Siphoviridae	Bacteria-Actinobacteriota-Actinobacteria-Actinomycetales-Bifidobacteriaceae-Bifidobacterium-NULL	100	12.5	84.94	Low-quality
MEs1_9705_fragment_1	NULL	Bacteria-Firmicutes_C-Negativicutes-Veillonellales-Megasphaeraceae-Megasphaera-GUT_GENOME141145	49.2308	91.4286	92.1	Medium-quality
MEs1_9796	NULL	Bacteria-Firmicutes_A-Clostridia-Lachnospirales-Lachnospiraceae-NULL-NULL	16.6667	11.1111	32.2	None
MEs1_981_fragment_1	Siphoviridae	Bacteria-Firmicutes_A-Clostridia-Lachnospirales-Lachnospiraceae-NULL-NULL	28	16.2791	45.5286	None
MEs1_9840_fragment_1	Siphoviridae	Bacteria-Firmicutes_A-Clostridia-Oscillospirales-Acutalibacteraceae-NULL-NULL	60	12.5	60.1167	None
MEs1_9874	Myoviridae	Bacteria-Proteobacteria-Gammaproteobacteria-Enterobacterales-Enterobacteriaceae-Escherichia-GUT_GENOME144544	50	14.2857	82.0857	Low-quality
MEs1_9905_fragment_1	Podoviridae	Bacteria-Proteobacteria-Gammaproteobacteria-Enterobacterales-Enterobacteriaceae-Escherichia-GUT_GENOME144544	64.2857	31.0345	86.0944	Low-quality
MEs1_9949	Siphoviridae	Bacteria-Firmicutes_A-Clostridia-Oscillospirales-Ruminococcaceae-Faecalibacterium-GUT_GENOME247791	34.6939	85	64.8471	Medium-quality
MEs2_10051	Myoviridae	Bacteria-Firmicutes_A-Clostridia-Lachnospirales-Lachnospiraceae-Clostridium_M-NULL	100	11.4286	56.15	Low-quality
MEs2_1032_fragment_1	Siphoviridae	Bacteria-Firmicutes_A-Clostridia-Oscillospirales-Oscillospiraceae-Ruminiclostridium_C-GUT_GENOME143189	85.7143	92.3077	94.7667	Medium-quality
MEs2_10356_fragment_1	Siphoviridae	Bacteria-Firmicutes_A-Clostridia-Lachnospirales-Lachnospiraceae-Faecalicatena-GUT_GENOME096210	100	12.6984	99.775	Low-quality
MEs2_10585_fragment_1	NULL	Bacteria-Desulfobacterota_A-Desulfovibrionia-Desulfovibrionales-Desulfovibrionaceae-Bilophila-GUT_GENOME096166	81.3953	94.5946	95.3314	Low-quality
MEs2_10621	NULL	Bacteria-Firmicutes_A-Clostridia-Lachnospirales-Lachnospiraceae-NULL-NULL	33.3333	14.2857	50.65	None
MEs2_10761	NULL	Bacteria-Firmicutes_A-Clostridia-Lachnospirales-Lachnospiraceae-NULL-NULL	71.4286	17.8571	84.16	Low-quality
MEs2_10810	Myoviridae	Bacteria-Firmicutes_A-Clostridia-Lachnospirales-Lachnospiraceae-Clostridium_M-NULL	100	17.1429	57.7	Low-quality
MEs2_10992	NULL	None	94.8598	91.4414	97.699	Complete
MEs2_11176	Siphoviridae	Bacteria-Firmicutes_A-Clostridia-Lachnospirales-Lachnospiraceae-Blautia_A-GUT_GENOME001261	76.9231	43.4783	61.68	Medium-quality
MEs2_11259_fragment_3	NULL	Bacteria-Bacteroidota-Bacteroidia-Bacteroidales-Bacteroidaceae-Bacteroides-GUT_GENOME096063	65.625	79.2453	94.931	None
MEs2_11316	NULL	Bacteria-Bacteroidota-Bacteroidia-Bacteroidales-Bacteroidaceae-NULL-NULL	95.8333	38.9831	96.9217	Low-quality
MEs2_11879	Siphoviridae	Bacteria-Actinobacteriota-Actinobacteria-Actinomycetales-Bifidobacteriaceae-Bifidobacterium-GUT_GENOME095938	100	15.625	86.24	Low-quality
MEs2_11934	NULL	Bacteria-Bacteroidota-Bacteroidia-Bacteroidales-Bacteroidaceae-NULL-NULL	55.5556	10.4167	80.26	Low-quality
MEs2_12254	NULL	Bacteria-Firmicutes_A-Clostridia-Lachnospirales-Lachnospiraceae-NULL-NULL	54.5455	30	90.8583	Low-quality
MEs2_1233_fragment_1	NULL	Bacteria-Firmicutes_A-Clostridia-Lachnospirales-Lachnospiraceae-CAG-56-GUT_GENOME000659	65	17.8082	91.3	Medium-quality
MEs2_12477_fragment_1	NULL	Bacteria-Firmicutes_A-Clostridia-Oscillospirales-Ruminococcaceae-Ruminiclostridium_E-NULL	82.9787	81.25	89.6051	Medium-quality
MEs2_12530	Siphoviridae	Bacteria-Firmicutes_A-Clostridia-Lachnospirales-Lachnospiraceae-Blautia_A-GUT_GENOME001261	71.4286	21.7391	66.3	Low-quality
MEs2_12571_fragment_1	Siphoviridae	Bacteria-Bacteroidota-Bacteroidia-Bacteroidales-Bacteroidaceae-Bacteroides-NULL	58.9286	86.8421	93.8	Low-quality
MEs2_12737_fragment_2	Myoviridae	Bacteria-Firmicutes_A-Clostridia-Lachnospirales-CAG-274-CAG-274-GUT_GENOME153591	100	88.4615	93.4652	Low-quality
MEs2_12786	Siphoviridae	Bacteria-Firmicutes-Bacilli-Erysipelotrichales-Erysipelatoclostridiaceae-Erysipelatoclostridium-GUT_GENOME000196	53.3333	22.8571	70.0875	Low-quality
MEs2_12791	NULL	None	46.1538	26.087	66.9333	None
MEs2_12818	NULL	Bacteria-Firmicutes_A-Clostridia-Oscillospirales-Oscillospiraceae-NULL-NULL	87.5	70	86.319	Low-quality
MEs2_12856	Siphoviridae	Bacteria-Firmicutes_A-Clostridia-Lachnospirales-Lachnospiraceae-Anaerostipes-GUT_GENOME147149	100	19.3548	93.55	Low-quality
MEs2_13108	Podoviridae	None	25	12.5	61.9	Low-quality
MEs2_13313_fragment_5	Myoviridae	Bacteria-Firmicutes_A-Clostridia-Oscillospirales-Oscillospiraceae-NULL-NULL	54.5455	13.0435	58.5	None
MEs2_1342_fragment_1	NULL	Bacteria-Firmicutes_A-Clostridia-Lachnospirales-Anaerotignaceae-Anaerotignum-GUT_GENOME000967	92.8571	20.9677	86.8231	Low-quality
MEs2_13560	NULL	Bacteria-Firmicutes_A-Clostridia-Oscillospirales-Butyricicoccaceae-Agathobaculum-GUT_GENOME001016	86.2069	78.125	93.672	Low-quality
MEs2_13605	NULL	Bacteria-Firmicutes_A-Clostridia-Oscillospirales-Oscillospiraceae-Flavonifractor-GUT_GENOME000518	44.4444	25	82.575	Medium-quality
MEs2_13658	NULL	Bacteria-Firmicutes_A-Clostridia-Lachnospirales-Lachnospiraceae-Clostridium_M-GUT_GENOME096538	100	20	62.1	Low-quality
MEs2_13662	NULL	Bacteria-Firmicutes_A-Clostridia-TANB77-CAG-508-NULL-NULL	13.6364	17.6471	61.1	Low-quality
MEs2_13669	Siphoviridae	Bacteria-Proteobacteria-Gammaproteobacteria-Burkholderiales-Burkholderiaceae-Duodenibacillus-GUT_GENOME225259	41.6667	14.7059	40.76	Low-quality
MEs2_13865_fragment_1	NULL	Bacteria-Firmicutes_A-Clostridia-NULL-NULL-NULL-NULL	41.1765	20	50.4286	Low-quality
MEs2_1390	Inoviridae	None	20	20	38.3	None
MEs2_13953_fragment_1	Siphoviridae	Bacteria-Firmicutes-Bacilli-Erysipelotrichales-Erysipelatoclostridiaceae-Erysipelatoclostridium-GUT_GENOME000196	98.4615	84.2105	99.8844	Medium-quality
MEs2_13977	NULL	Bacteria-Bacteroidota-Bacteroidia-Bacteroidales-NULL-NULL-NULL	100	14.7541	79.9889	Low-quality
MEs2_14061_fragment_3	NULL	Bacteria-Firmicutes_A-Clostridia-Lachnospirales-CAG-274-CAG-274-NULL	88.2353	24.1935	86.5	None
MEs2_14081	Siphoviridae	Bacteria-Firmicutes_A-Clostridia-Lachnospirales-Lachnospiraceae-Lachnospira-NULL	62.5	45.4545	52.62	Low-quality
MEs2_14131	Siphoviridae	Bacteria-Firmicutes_A-Clostridia-Lachnospirales-Lachnospiraceae-Acetatifactor-GUT_GENOME001297	100	11.4286	87.425	None
MEs2_14164	Siphoviridae	Bacteria-Firmicutes_A-Clostridia-Lachnospirales-Lachnospiraceae-Faecalicatena-GUT_GENOME096210	100	16.6667	95.225	Low-quality
MEs2_14167	Siphoviridae	Bacteria-Firmicutes_A-Clostridia-Lachnospirales-Lachnospiraceae-Faecalicatena-GUT_GENOME096210	80	16.6667	92.875	Low-quality
MEs2_1417_fragment_1	NULL	Bacteria-Proteobacteria-Gammaproteobacteria-Burkholderiales-Burkholderiaceae-Duodenibacillus-GUT_GENOME001354	86.2745	84.6154	90.7114	Low-quality
MEs2_14239_fragment_1	Siphoviridae	Bacteria-Firmicutes_A-Clostridia-Oscillospirales-Acutalibacteraceae-Ruminococcus_E-GUT_GENOME001659	39.5833	76	95.2684	Low-quality
MEs2_14273	Siphoviridae	Bacteria-Firmicutes_A-Clostridia-Peptostreptococcales-Peptostreptococcaceae-Intestinibacter-GUT_GENOME000245	40	15.3846	93.125	Low-quality
MEs2_1439_fragment_1	Myoviridae	Bacteria-Desulfobacterota_A-Desulfovibrionia-Desulfovibrionales-Desulfovibrionaceae-Bilophila-GUT_GENOME096166	12.7273	12.5	55.6714	Medium-quality
MEs2_14528	Siphoviridae	Bacteria-Firmicutes_A-Clostridia-Lachnospirales-Lachnospiraceae-Clostridium_M-NULL	63.6364	11.4754	98.8429	Medium-quality
MEs2_14849_fragment_1	NULL	None	11.1111	20	25.7	Medium-quality
MEs2_14862	NULL	Bacteria-Firmicutes_A-Clostridia-Oscillospirales-Oscillospiraceae-ER4-GUT_GENOME239684	63.1579	26.6667	91.2833	Low-quality
MEs2_14950	NULL	Bacteria-Firmicutes_C-Negativicutes-Veillonellales-Dialisteraceae-Allisonella-GUT_GENOME192289	78.3784	64.4444	94.7138	Low-quality
MEs2_14953_fragment_1	NULL	Bacteria-Firmicutes_A-Clostridia-Lachnospirales-Lachnospiraceae-Eubacterium_E-GUT_GENOME001689	39.2857	84.6154	92.0864	Medium-quality
MEs2_15315	Siphoviridae	Bacteria-Firmicutes_A-Clostridia-Lachnospirales-Lachnospiraceae-CAG-56-GUT_GENOME000659	77.7778	22.5806	94.7429	Medium-quality
MEs2_15338	NULL	Bacteria-Firmicutes_A-Clostridia-Lachnospirales-Lachnospiraceae-CAG-56-GUT_GENOME000659	87.5	23.3333	93.9	Medium-quality
MEs2_1544	Siphoviridae	Bacteria-Firmicutes_A-Clostridia-Lachnospirales-Lachnospiraceae-Faecalicatena-GUT_GENOME096210	100	16.6667	90.55	Low-quality
MEs2_15490	Siphoviridae	Bacteria-Firmicutes_A-Clostridia-NULL-NULL-NULL-NULL	100	10.3448	62.8667	None
MEs2_15541_fragment_1	NULL	Bacteria-Firmicutes_A-Clostridia-Lachnospirales-Anaerotignaceae-Anaerotignum-GUT_GENOME000967	61.5385	78.0488	86.8875	Low-quality
MEs2_15623	Siphoviridae	Bacteria-Firmicutes_A-Clostridia-Oscillospirales-Oscillospiraceae-UBA738-GUT_GENOME257298	20	19.0476	38.025	Low-quality
MEs2_15701	Myoviridae	Bacteria-Firmicutes_A-Clostridia-Oscillospirales-Ruminococcaceae-Gemmiger-NULL	64.4444	89.2308	96.1724	Medium-quality
MEs2_15749_fragment_1	Siphoviridae	None	23.0769	11.5385	35.1333	Low-quality
MEs2_15770	Myoviridae	Bacteria-Firmicutes_A-Clostridia-Oscillospirales-Oscillospiraceae-Flavonifractor-GUT_GENOME000518	100	18.5185	95.55	Low-quality
MEs2_15793	Siphoviridae	Bacteria-Firmicutes_A-Clostridia-Lachnospirales-Lachnospiraceae-Faecalicatena-GUT_GENOME096210	85.7143	12	85.5667	Low-quality
MEs2_15794	NULL	Bacteria-Firmicutes_A-Clostridia-NULL-NULL-NULL-NULL	66.6667	22.2222	94.6	Low-quality
MEs2_15833_fragment_2	Myoviridae	Bacteria-Firmicutes_A-Clostridia-Lachnospirales-Lachnospiraceae-NULL-NULL	25	24.1379	39.3143	Low-quality
MEs2_16158	NULL	Bacteria-Firmicutes_A-Clostridia-Lachnospirales-Lachnospiraceae-NULL-NULL	14.2857	11.1111	32.2	None
MEs2_16166	NULL	Bacteria-Firmicutes_A-Clostridia-Oscillospirales-Oscillospiraceae-NULL-NULL	50	12.5	94.6	None
MEs2_16345	NULL	Bacteria-Firmicutes_A-Clostridia-Lachnospirales-Lachnospiraceae-NULL-NULL	50	10.7143	58.4667	None
MEs2_16456_fragment_1	NULL	Bacteria-NULL-NULL-NULL-NULL-NULL-NULL	91.8367	97.8261	99.9556	Low-quality
MEs2_16544	Myoviridae	Bacteria-Firmicutes_A-Clostridia-Oscillospirales-Oscillospiraceae-Flavonifractor-GUT_GENOME000518	100	16.6667	98.2778	Low-quality
MEs2_16567	Siphoviridae	Bacteria-Firmicutes_A-Clostridia-Lachnospirales-Lachnospiraceae-UBA9502-NULL	50	13.3333	90.15	Low-quality
MEs2_1667	Siphoviridae	Bacteria-Firmicutes_A-Clostridia-Oscillospirales-Oscillospiraceae-NULL-NULL	92.3077	16.2162	99.05	Low-quality
MEs2_16771	Myoviridae	Bacteria-Proteobacteria-Gammaproteobacteria-Enterobacterales-Pasteurellaceae-Haemophilus_D-NULL	40	10.2564	99.3	Low-quality
MEs2_1712	NULL	Bacteria-Bacteroidota-Bacteroidia-Bacteroidales-Bacteroidaceae-Bacteroides-GUT_GENOME000122	57.1429	10.5263	89.175	Low-quality
MEs2_17200_fragment_1	NULL	Bacteria-Bacteroidota-Bacteroidia-Bacteroidales-Rikenellaceae-Alistipes-NULL	77.7778	60.3448	97.4771	Low-quality
MEs2_17407	NULL	Bacteria-Firmicutes_A-Clostridia-Oscillospirales-Ruminococcaceae-Ruminococcus_D-GUT_GENOME140786	20	20	26.5	None
MEs2_17481_fragment_2	NULL	Bacteria-Firmicutes_A-Clostridia-Lachnospirales-Lachnospiraceae-NULL-NULL	37.7049	92	95.4304	Medium-quality
MEs2_17515	Microviridae	Bacteria-NULL-NULL-NULL-NULL-NULL-NULL	16.6667	11.1111	31.8	None
MEs2_17619	Microviridae	Bacteria-Bacteroidota-Bacteroidia-Bacteroidales-Bacteroidaceae-Bacteroides-GUT_GENOME096063	16.6667	20	43.4	None
MEs2_17636	Siphoviridae	Bacteria-Firmicutes_A-Clostridia-Oscillospirales-Ruminococcaceae-Gemmiger-GUT_GENOME251083	62.5	20.8333	95.8	Low-quality
MEs2_17696	NULL	Bacteria-Proteobacteria-Gammaproteobacteria-Burkholderiales-Burkholderiaceae-Dakarella-NULL	72.7273	13.5593	94.1125	Low-quality
MEs2_17741	Siphoviridae	Bacteria-Firmicutes_A-Clostridia-Lachnospirales-Lachnospiraceae-CAG-56-GUT_GENOME000659	63.6364	13.4615	95.8143	Low-quality
MEs2_17790	Microviridae	Bacteria-Firmicutes_A-Clostridia-Oscillospirales-Ruminococcaceae-Faecalibacterium-GUT_GENOME147678	37.5	100	89.6667	Complete
MEs2_17809	NULL	Bacteria-Firmicutes_A-Clostridia-Lachnospirales-Lachnospiraceae-NULL-NULL	80	70.5882	78.8667	Low-quality
MEs2_17846	NULL	Bacteria-Bacteroidota-Bacteroidia-Bacteroidales-Bacteroidaceae-NULL-NULL	77.1429	87.0968	89.3963	Low-quality
MEs2_17901	NULL	None	86.4865	94.1176	90.5031	Low-quality
MEs2_17922_fragment_1	Myoviridae	Bacteria-Firmicutes_A-Clostridia-Lachnospirales-Lachnospiraceae-Eubacterium_G-GUT_GENOME001239	78.5714	85.9375	93.4891	Medium-quality
MEs2_17948	Microviridae	Bacteria-Bacteroidota-Bacteroidia-Bacteroidales-Bacteroidaceae-Bacteroides-GUT_GENOME096083	50	150	86.1	Complete
MEs2_17966	Siphoviridae	Bacteria-Actinobacteriota-Actinobacteria-Actinomycetales-Bifidobacteriaceae-Bifidobacterium-NULL	93.75	39.4737	93.5667	Low-quality
MEs2_181	Siphoviridae	Bacteria-Firmicutes_A-Clostridia-NULL-NULL-NULL-NULL	100	18.8235	80.85	Low-quality
MEs2_18189	NULL	Bacteria-Firmicutes_A-Clostridia-Oscillospirales-Oscillospiraceae-Lawsonibacter-NULL	33.3333	21.4286	54.1333	Low-quality
MEs2_18231	Siphoviridae	Bacteria-Firmicutes_A-Clostridia-Oscillospirales-Ruminococcaceae-Gemmiger-GUT_GENOME251083	17.7215	80	91.9179	Medium-quality
MEs2_18258	Myoviridae	Bacteria-Firmicutes_A-Clostridia-Oscillospirales-Butyricicoccaceae-Agathobaculum-NULL	80	44.4444	98.2188	Low-quality
MEs2_18290	Myoviridae	Bacteria-Firmicutes_A-Clostridia-Lachnospirales-Lachnospiraceae-CAG-81-GUT_GENOME001208	66.6667	10.7143	90.2167	Low-quality
MEs2_18302	Siphoviridae	Bacteria-Firmicutes_A-Clostridia-Oscillospirales-Butyricicoccaceae-Agathobaculum-GUT_GENOME001016	47.5	76	69.1158	Low-quality
MEs2_1836_fragment_2	NULL	Bacteria-Bacteroidota-Bacteroidia-Bacteroidales-Bacteroidaceae-Bacteroides_B-GUT_GENOME143505	74.2857	94.5455	97.7885	None
MEs2_18451	Siphoviridae	Bacteria-Firmicutes_A-Clostridia-Lachnospirales-Lachnospiraceae-NULL-NULL	40	18.1818	43.8	None
MEs2_18456	NULL	Bacteria-Proteobacteria-Gammaproteobacteria-Burkholderiales-Burkholderiaceae-Parasutterella-NULL	80	78.4314	99.2325	Medium-quality
MEs2_18505	NULL	Bacteria-Firmicutes_A-Clostridia-Lachnospirales-Anaerotignaceae-Anaerotignum-GUT_GENOME000967	28.5714	11.1111	38.65	Low-quality
MEs2_18558	Siphoviridae	Bacteria-Firmicutes_A-Clostridia-Lachnospirales-Lachnospiraceae-NULL-NULL	71.4286	10.8696	77.14	Low-quality
MEs2_18589	Siphoviridae	Bacteria-Actinobacteriota-Actinobacteria-Actinomycetales-Bifidobacteriaceae-Bifidobacterium-NULL	100	18.1818	77	Medium-quality
MEs2_18673	Siphoviridae	Bacteria-Actinobacteriota-Actinobacteria-Actinomycetales-Bifidobacteriaceae-Bifidobacterium-NULL	71.4286	16.6667	74.32	Medium-quality
MEs2_18762_fragment_2	NULL	Bacteria-Firmicutes_A-Clostridia-Lachnospirales-Lachnospiraceae-NULL-NULL	32.2581	71.4286	86.49	Medium-quality
MEs2_18826	Microviridae	None	42.8571	100	85.1667	High-quality
MEs2_19038	NULL	Bacteria-Firmicutes_A-Clostridia-Peptostreptococcales-Peptostreptococcaceae-Intestinibacter-NULL	71.4286	12.5	99.42	Low-quality
MEs2_19045	Siphoviridae	Bacteria-Firmicutes_A-Clostridia-Oscillospirales-Oscillospiraceae-NULL-NULL	100	10.8108	98.65	Low-quality
MEs2_19118	NULL	Bacteria-Firmicutes_A-Clostridia-Lachnospirales-Lachnospiraceae-NULL-NULL	100	21.875	86.7714	Low-quality
MEs2_19288	Siphoviridae	Bacteria-Firmicutes_A-Clostridia-Lachnospirales-Lachnospiraceae-Faecalicatena-GUT_GENOME096210	100	14	99.4	Low-quality
MEs2_19542_fragment_1	Siphoviridae	Bacteria-Firmicutes_A-Clostridia-Oscillospirales-Acutalibacteraceae-Ruminococcus_E-GUT_GENOME001659	87.8981	92.6174	98.3536	Medium-quality
MEs2_19658_fragment_1	Siphoviridae	Bacteria-Firmicutes_A-Clostridia-Oscillospirales-Oscillospiraceae-NULL-NULL	45.4545	11.9048	43.14	None
MEs2_19701	NULL	Bacteria-Firmicutes_A-Clostridia-Lachnospirales-Lachnospiraceae-Faecalicatena-GUT_GENOME095983	54.5455	16.6667	76.55	Medium-quality
MEs2_1973	Siphoviridae	Bacteria-Firmicutes_A-Clostridia-Lachnospirales-Lachnospiraceae-Faecalicatena-GUT_GENOME096210	46.6667	24.1379	82.1571	Low-quality
MEs2_19856	Siphoviridae	Bacteria-Firmicutes_A-Clostridia-NULL-NULL-NULL-NULL	76.9231	29.4118	64.32	Low-quality
MEs2_19925	Siphoviridae	Bacteria-Firmicutes_A-Clostridia-Lachnospirales-Anaerotignaceae-Anaerotignum-GUT_GENOME000967	62.5	34.4828	90.64	Low-quality
MEs2_1995	Siphoviridae	Bacteria-Firmicutes_A-Clostridia-Lachnospirales-Lachnospiraceae-Faecalicatena-GUT_GENOME096210	60	38.4615	87.4067	Low-quality
MEs2_2013	Siphoviridae	Bacteria-Firmicutes_A-Clostridia-Lachnospirales-Lachnospiraceae-Fusicatenibacter-GUT_GENOME001587	75	12.5	46.3333	Low-quality
MEs2_20217_fragment_7	NULL	Bacteria-Firmicutes_A-Clostridia-Lachnospirales-Lachnospiraceae-Roseburia-GUT_GENOME000295	37.5	56.6038	85.03	Low-quality
MEs2_20235	NULL	Bacteria-Firmicutes_A-Clostridia-Oscillospirales-Ruminococcaceae-Fournierella-GUT_GENOME257069	80	10.8108	66.9	None
MEs2_20309_fragment_2	NULL	Bacteria-Firmicutes_A-Clostridia-Oscillospirales-Oscillospiraceae-NULL-NULL	100	18.6441	99.8364	None
MEs2_2038	Papillomaviridae	Bacteria-Bacteroidota-Bacteroidia-Bacteroidales-NULL-NULL-NULL	84.6154	32.3529	95.3091	None
MEs2_20687	NULL	None	80	17.3913	61.5	None
MEs2_20762	Siphoviridae	Bacteria-Firmicutes_A-Clostridia-Oscillospirales-Ruminococcaceae-Faecalibacterium-GUT_GENOME147678	56.5217	96.2963	85.7154	Medium-quality
MEs2_20783_fragment_1	Siphoviridae	Bacteria-Firmicutes_A-Clostridia-Lachnospirales-Lachnospiraceae-NULL-NULL	100	78.1818	99.807	Low-quality
MEs2_20852	NULL	Bacteria-Firmicutes_A-Clostridia-Peptostreptococcales-Peptostreptococcaceae-Romboutsia-GUT_GENOME149497	80	12.9032	92.15	Low-quality
MEs2_2109	NULL	Bacteria-Firmicutes_A-Clostridia-Lachnospirales-Lachnospiraceae-NULL-NULL	41.6667	17.8571	51.76	None
MEs2_21249_fragment_1	NULL	None	40	28.5714	40.75	Medium-quality
MEs2_21251	Siphoviridae	Bacteria-Firmicutes-Bacilli-Erysipelotrichales-Erysipelatoclostridiaceae-Erysipelatoclostridium-GUT_GENOME000196	69.2308	26.4706	92.1333	Medium-quality
MEs2_21260	Siphoviridae	Bacteria-Actinobacteriota-Actinobacteria-Actinomycetales-Bifidobacteriaceae-Bifidobacterium-GUT_GENOME095938	100	14.2857	98.6	Low-quality
MEs2_2224	Siphoviridae	Bacteria-Firmicutes_A-Clostridia-Lachnospirales-Lachnospiraceae-NULL-NULL	100	13.9535	92.7167	None
MEs2_2438	Siphoviridae	Bacteria-Bacteroidota-Bacteroidia-Bacteroidales-Bacteroidaceae-Prevotella-NULL	50	11.1111	37.2667	None
MEs2_2483	NULL	Bacteria-Firmicutes_A-Clostridia-Lachnospirales-Lachnospiraceae-NULL-NULL	14.2857	20	56.3	None
MEs2_2552_fragment_1	Siphoviridae	Bacteria-Firmicutes_A-Clostridia-Lachnospirales-Lachnospiraceae-NULL-NULL	76.3889	84.6154	85.9909	Complete
MEs2_2662	Siphoviridae	Bacteria-Firmicutes_A-Clostridia-Lachnospirales-Lachnospiraceae-Acetatifactor-NULL	60	12	95.1333	Low-quality
MEs2_2665	Myoviridae	Bacteria-Firmicutes_A-Clostridia-Oscillospirales-Ruminococcaceae-Faecalibacterium-NULL	85.4369	98.8764	90.9943	Low-quality
MEs2_2746_fragment_1	Siphoviridae	Bacteria-Firmicutes_A-Clostridia-Oscillospirales-Ruminococcaceae-Ruminococcus_C-GUT_GENOME066545	80.9524	65.3846	57.6706	Low-quality
MEs2_2937	Myoviridae	Bacteria-Firmicutes_A-Clostridia-Lachnospirales-Lachnospiraceae-NULL-NULL	71.4286	18.5185	78.78	Low-quality
MEs2_3008_fragment_1	NULL	Bacteria-Desulfobacterota_A-Desulfovibrionia-Desulfovibrionales-Desulfovibrionaceae-Bilophila-GUT_GENOME096166	15.3846	28.5714	41.68	Medium-quality
MEs2_3138	Myoviridae	Bacteria-Firmicutes_A-Clostridia-Oscillospirales-Oscillospiraceae-Flavonifractor-GUT_GENOME000518	53.4247	75	89.5231	Medium-quality
MEs2_3283	Siphoviridae	Bacteria-Actinobacteriota-Actinobacteria-Actinomycetales-Bifidobacteriaceae-Bifidobacterium-NULL	100	36	51.7889	Low-quality
MEs2_3323_fragment_1	NULL	Bacteria-Firmicutes_A-Clostridia-Oscillospirales-Oscillospiraceae-NULL-NULL	12.5	20	44.4	Low-quality
MEs2_3351_fragment_1	Siphoviridae	Bacteria-Firmicutes_A-Clostridia-Lachnospirales-Lachnospiraceae-Lachnospira-NULL	49.1803	83.3333	92.54	Low-quality
MEs2_3386	Podoviridae	Bacteria-Desulfobacterota_A-Desulfovibrionia-Desulfovibrionales-Desulfovibrionaceae-Bilophila-GUT_GENOME096166	80	15.3846	97.25	Low-quality
MEs2_3389	NULL	Bacteria-Firmicutes_A-Clostridia-Lachnospirales-Lachnospiraceae-Clostridium_M-NULL	76.1905	27.5862	99.7875	Low-quality
MEs2_3669	Siphoviridae	Bacteria-Firmicutes_A-Clostridia-Lachnospirales-Lachnospiraceae-Faecalicatena-GUT_GENOME096210	87.5	21.5385	97.7786	Low-quality
MEs2_3881_fragment_1	Myoviridae	Bacteria-Firmicutes_A-Clostridia-Lachnospirales-Lachnospiraceae-NULL-NULL	45.9016	35	55.7357	Medium-quality
MEs2_3957	Siphoviridae	Bacteria-Firmicutes_A-Clostridia-Oscillospirales-NULL-NULL-NULL	100	23.0769	60.7444	Low-quality
MEs2_4328	NULL	Bacteria-Firmicutes_A-Clostridia-Lachnospirales-Lachnospiraceae-NULL-NULL	11.1111	40	71.05	Low-quality
MEs2_4389	Myoviridae	Bacteria-Firmicutes_A-Clostridia-Lachnospirales-CAG-274-CAG-274-NULL	100	38.4615	85.3	Low-quality
MEs2_4403_fragment_1	Myoviridae	Bacteria-Firmicutes_A-Clostridia-Lachnospirales-Lachnospiraceae-TF01-11-GUT_GENOME001578	53.9474	67.2131	92.1902	Medium-quality
MEs2_4482	NULL	Bacteria-Firmicutes_A-Clostridia-Lachnospirales-Lachnospiraceae-Eisenbergiella-GUT_GENOME239799	11.1111	20	38.3	None
MEs2_4554	NULL	Bacteria-Firmicutes_A-Clostridia-Lachnospirales-Lachnospiraceae-Faecalicatena-GUT_GENOME096210	11.1111	20	77	Low-quality
MEs2_4606	Siphoviridae	Bacteria-Firmicutes_A-Clostridia-Lachnospirales-Lachnospiraceae-Eubacterium_I-NULL	72.4638	87.7193	92.97	Medium-quality
MEs2_4611_fragment_1	Siphoviridae	Bacteria-Firmicutes_A-Clostridia-Lachnospirales-Lachnospiraceae-NULL-NULL	51.3514	35.1852	84.4105	Medium-quality
MEs2_4717_fragment_1	Siphoviridae	Bacteria-Firmicutes_A-Clostridia-Monoglobales-UBA1381-CAG-41-GUT_GENOME000136	43.0769	93.3333	95.8821	Medium-quality
MEs2_5110	NULL	Bacteria-Firmicutes_A-Clostridia-Lachnospirales-NULL-NULL-NULL	58.6207	68	96.8	Low-quality
MEs2_5180	Myoviridae	Bacteria-Firmicutes_A-Clostridia-NULL-NULL-NULL-NULL	50	10.4167	59.92	None
MEs2_5260	NULL	Bacteria-Bacteroidota-Bacteroidia-Bacteroidales-Bacteroidaceae-Bacteroides-GUT_GENOME096203	39.2857	64.7059	55.7818	Low-quality
MEs2_5375	Siphoviridae	Bacteria-Firmicutes_A-Clostridia-Oscillospirales-Oscillospiraceae-NULL-NULL	81.1765	89.6104	96.5406	Low-quality
MEs2_5400_fragment_1	Siphoviridae	Bacteria-Firmicutes_A-Clostridia-Oscillospirales-Acutalibacteraceae-Ruminococcus_E-GUT_GENOME001659	81.25	28.8889	84.2077	Low-quality
MEs2_5406	NULL	Bacteria-Bacteroidota-Bacteroidia-Bacteroidales-Bacteroidaceae-Prevotella-NULL	25	20	36.3	None
MEs2_549	Siphoviridae	Bacteria-Firmicutes_A-Clostridia-Lachnospirales-Lachnospiraceae-Eubacterium_E-GUT_GENOME001689	68	48.5714	65.9706	Low-quality
MEs2_5517	Podoviridae	Bacteria-Firmicutes_C-Negativicutes-Selenomonadales-Selenomonadaceae-Mitsuokella-NULL	80	23.5294	37.925	Low-quality
MEs2_5553	Siphoviridae	Bacteria-Firmicutes_A-Clostridia-NULL-NULL-NULL-NULL	11.1111	11.8644	50.7	None
MEs2_5555	Siphoviridae	Bacteria-Firmicutes_A-Clostridia-Lachnospirales-Lachnospiraceae-Blautia_A-NULL	50	18.1818	61.95	Low-quality
MEs2_5609	Siphoviridae	Bacteria-Firmicutes_A-Clostridia-Oscillospirales-Butyricicoccaceae-Agathobaculum-GUT_GENOME001016	22.7273	40	45.11	Low-quality
MEs2_5655_fragment_1	Siphoviridae	Bacteria-Firmicutes_A-Clostridia-Oscillospirales-Ruminococcaceae-Gemmiger-GUT_GENOME251083	75	42.8571	92.5667	Low-quality
MEs2_5658	NULL	Bacteria-Bacteroidota-Bacteroidia-Bacteroidales-Bacteroidaceae-Bacteroides-GUT_GENOME239662	54.717	65.9091	76.9828	Low-quality
MEs2_5687	Siphoviridae	Bacteria-Firmicutes_A-Clostridia-Oscillospirales-Ruminococcaceae-Faecalibacterium-GUT_GENOME140074	62.5	37.037	49.15	Low-quality
MEs2_5898_fragment_2	Siphoviridae	Bacteria-Bacteroidota-Bacteroidia-Bacteroidales-Bacteroidaceae-Bacteroides-GUT_GENOME096203	62.069	25.3521	89.3	Low-quality
MEs2_6433_fragment_1	Siphoviridae	Bacteria-Firmicutes_A-Clostridia-Oscillospirales-NULL-NULL-NULL	92.3077	100	100	Low-quality
MEs2_6484	Siphoviridae	Bacteria-Firmicutes_A-Clostridia-Lachnospirales-Lachnospiraceae-Agathobacter-GUT_GENOME239728	30	37.5	64.8	Low-quality
MEs2_6522	NULL	Bacteria-Firmicutes_A-Clostridia-Oscillospirales-Acutalibacteraceae-Eubacterium_R-GUT_GENOME286769	12.5	20	24.5	Low-quality
MEs2_6595	Siphoviridae	Bacteria-Firmicutes_A-Clostridia-Lachnospirales-Lachnospiraceae-Clostridium_M-NULL	77.7778	19.4444	98.7143	Low-quality
MEs2_6630	NULL	Bacteria-Bacteroidota-Bacteroidia-Bacteroidales-Bacteroidaceae-Prevotella-GUT_GENOME140299	66.6667	22.2222	31.075	None
MEs2_664	Myoviridae	Bacteria-Firmicutes_A-Clostridia-Lachnospirales-Lachnospiraceae-Clostridium_M-GUT_GENOME001471	90.4762	89.0625	99.4596	Medium-quality
MEs2_6808_fragment_1	NULL	Bacteria-Firmicutes_A-Clostridia-Lachnospirales-Lachnospiraceae-Clostridium_Q-GUT_GENOME143157	38.3333	58.9744	88.4043	Medium-quality
MEs2_686_fragment_1	Siphoviridae	Bacteria-Firmicutes_A-Clostridia-Clostridiales-Clostridiaceae-Clostridium-NULL	72.2222	76.4706	94.3026	Medium-quality
MEs2_7294	Siphoviridae	Bacteria-Proteobacteria-Gammaproteobacteria-Burkholderiales-Burkholderiaceae-Dakarella-NULL	71.4286	16.129	90.22	Low-quality
MEs2_7489_fragment_1	Siphoviridae	Bacteria-Firmicutes_A-Clostridia-NULL-NULL-NULL-NULL	69.2308	22.5	56.7333	None
MEs2_7514	NULL	Bacteria-Firmicutes_A-Clostridia-Lachnospirales-CAG-274-CAG-274-GUT_GENOME087773	100	13.0435	92.55	Low-quality
MEs2_7550	Siphoviridae	Bacteria-Bacteroidota-Bacteroidia-Bacteroidales-NULL-NULL-NULL	77.7778	14.5833	79.7714	None
MEs2_7623	Siphoviridae	Bacteria-Firmicutes_A-Clostridia-Lachnospirales-Lachnospiraceae-Sellimonas-GUT_GENOME000767	100	13.1579	98.98	None
MEs2_7701	NULL	Bacteria-Firmicutes_A-Clostridia-Lachnospirales-Lachnospiraceae-NULL-NULL	86.2069	100	99.976	Medium-quality
MEs2_8064	Siphoviridae	Bacteria-Firmicutes_A-Clostridia-Lachnospirales-Lachnospiraceae-Clostridium_M-NULL	73.913	34.6939	91.6588	Medium-quality
MEs2_8192	Siphoviridae	Bacteria-Firmicutes_A-Clostridia-Lachnospirales-Lachnospiraceae-NULL-NULL	100	16.6667	99.725	Low-quality
MEs2_8205	Siphoviridae	Bacteria-Firmicutes_A-Clostridia-Lachnospirales-Lachnospiraceae-NULL-NULL	55.5556	10.4167	89.68	Low-quality
MEs2_8592	NULL	Bacteria-Firmicutes_A-Clostridia-Lachnospirales-Lachnospiraceae-NULL-NULL	83.3333	10.2041	85.74	None
MEs2_8814	Siphoviridae	Bacteria-Firmicutes_A-Clostridia-Lachnospirales-Lachnospiraceae-NULL-NULL	85.7143	24	91.8333	Low-quality
MEs2_8926	Siphoviridae	Bacteria-Firmicutes_A-Clostridia-Lachnospirales-Lachnospiraceae-NULL-NULL	92.5926	59.5238	100	Low-quality
MEs2_9023	NULL	Bacteria-Firmicutes_A-Clostridia-Lachnospirales-Lachnospiraceae-Clostridium_M-GUT_GENOME001471	16.6667	11.1111	47.7	Low-quality
MEs2_9043_fragment_1	Siphoviridae	Bacteria-Firmicutes_C-Negativicutes-Veillonellales-Megasphaeraceae-Megasphaera-GUT_GENOME141145	33.3333	41.9355	51.8308	Low-quality
MEs2_9258	NULL	None	16.6667	10.5263	36.65	Low-quality
MEs2_9262	NULL	Bacteria-Firmicutes_A-Clostridia-Lachnospirales-Lachnospiraceae-NULL-NULL	60	10.7143	48.6	None
MEs2_9533	crAss-phage	Bacteria-Bacteroidota-Bacteroidia-Bacteroidales-Bacteroidaceae-Bacteroides-GUT_GENOME096203	50.9677	80.6122	82.7886	Medium-quality
MEs2_9587	NULL	None	14.2857	20	25.9	None
MEs2_9597	Siphoviridae	None	73.913	34	78.6	Low-quality
MEs2_9809_fragment_1	Siphoviridae	Bacteria-Firmicutes_A-Clostridia-Lachnospirales-Lachnospiraceae-Coprococcus-NULL	43.3962	92	86.4739	Medium-quality
MEs2_9939_fragment_1	NULL	Bacteria-Desulfobacterota_A-Desulfovibrionia-Desulfovibrionales-Desulfovibrionaceae-Bilophila-GUT_GENOME096166	53.4483	93.9394	95.4645	Low-quality
MEs2_9958	Siphoviridae	Bacteria-Firmicutes_A-Clostridia-Lachnospirales-Lachnospiraceae-Blautia_A-NULL	100	72.093	99.971	Medium-quality
MEs3_10196	NULL	Bacteria-Firmicutes_A-Clostridia-Lachnospirales-Lachnospiraceae-Blautia_A-GUT_GENOME001147	71.7949	80	83.4071	Medium-quality
MEs3_1028_fragment_1	Siphoviridae	Bacteria-Firmicutes_A-Clostridia-Lachnospirales-Lachnospiraceae-NULL-NULL	84.8708	87.1212	97.0704	Low-quality
MEs3_10335	Myoviridae	Bacteria-Firmicutes_A-Clostridia-Lachnospirales-Lachnospiraceae-Blautia_A-GUT_GENOME000004	100	20	97.6857	None
MEs3_10393	NULL	Bacteria-Firmicutes_A-Clostridia-Peptostreptococcales-Peptostreptococcaceae-Romboutsia-GUT_GENOME149497	60	14.2857	33.1333	Low-quality
MEs3_10468	NULL	Bacteria-Firmicutes_A-Clostridia-Lachnospirales-Lachnospiraceae-Clostridium_M-GUT_GENOME096538	100	28	68.5	Low-quality
MEs3_10551	NULL	Bacteria-Verrucomicrobiota-Verrucomicrobiae-Verrucomicrobiales-Akkermansiaceae-Akkermansia-NULL	33.3333	21.4286	64.9667	Low-quality
MEs3_10595	NULL	Bacteria-Firmicutes_A-Clostridia-Oscillospirales-Oscillospiraceae-NULL-NULL	20	20	30.9	None
MEs3_10631	NULL	Bacteria-Firmicutes_A-Clostridia-Lachnospirales-Lachnospiraceae-NULL-NULL	53.8462	44.6809	86.3143	Low-quality
MEs3_10658_fragment_1	Siphoviridae	Bacteria-Firmicutes_A-Clostridia-Lachnospirales-Lachnospiraceae-Blautia_A-GUT_GENOME096067	90.625	71.6049	91.6155	Low-quality
MEs3_10773_fragment_1	Myoviridae	Bacteria-Firmicutes_A-Clostridia-Oscillospirales-Oscillospiraceae-NULL-NULL	76.9231	62.5	91.26	Low-quality
MEs3_10800	Siphoviridae	Bacteria-Bacteroidota-Bacteroidia-Bacteroidales-Bacteroidaceae-Bacteroides-NULL	100	20.8333	67.46	Low-quality
MEs3_10844	Siphoviridae	Bacteria-Firmicutes_A-Clostridia-Lachnospirales-Lachnospiraceae-Dorea-GUT_GENOME140235	66.6667	12.6984	75.8875	None
MEs3_10865_fragment_1	Siphoviridae	Bacteria-Firmicutes_A-Clostridia-Lachnospirales-Lachnospiraceae-NULL-NULL	64.7887	86.7925	97.8174	Medium-quality
MEs3_10908	Siphoviridae	None	100	13.8889	94.42	Low-quality
MEs3_10983	crAss-phage	Bacteria-Bacteroidota-Bacteroidia-Bacteroidales-Tannerellaceae-Parabacteroides-GUT_GENOME000192	91.4894	92.4731	79.4058	Medium-quality
MEs3_11010	Siphoviridae	Bacteria-Firmicutes_A-Clostridia-Oscillospirales-Ruminococcaceae-Gemmiger-GUT_GENOME000367	28.5714	11.1111	44.9	None
MEs3_11201_fragment_1	Myoviridae	Bacteria-Firmicutes_A-Clostridia-Lachnospirales-Lachnospiraceae-Hungatella-GUT_GENOME000133	26.9841	54.8387	55.8294	Medium-quality
MEs3_11407	Podoviridae	Bacteria-Firmicutes_A-Clostridia-Oscillospirales-Ruminococcaceae-Ruminococcus_D-GUT_GENOME140786	28.5714	13.3333	48.7	Low-quality
MEs3_11432	Siphoviridae	Bacteria-Bacteroidota-Bacteroidia-Bacteroidales-Bacteroidaceae-Bacteroides-GUT_GENOME143232	62.5	50	76.4133	None
MEs3_11460	NULL	Bacteria-Firmicutes_A-Clostridia-Lachnospirales-Lachnospiraceae-Hungatella_A-GUT_GENOME001831	40	40	34.4	None
MEs3_11594	NULL	Bacteria-Firmicutes_A-Clostridia-Lachnospirales-Lachnospiraceae-NULL-NULL	13.3333	20	44.65	None
MEs3_11697	NULL	Bacteria-Firmicutes_A-Clostridia-Lachnospirales-Lachnospiraceae-NULL-NULL	73.3333	39.2857	92.2727	Low-quality
MEs3_11753	NULL	Bacteria-Verrucomicrobiota-Verrucomicrobiae-Verrucomicrobiales-Akkermansiaceae-Akkermansia-GUT_GENOME143202	100	23.3333	100	Low-quality
MEs3_1188_fragment_1	NULL	Bacteria-Firmicutes_A-Clostridia-Oscillospirales-Ruminococcaceae-Faecalibacterium-NULL	79.5918	90.6977	94.8718	Medium-quality
MEs3_11893	NULL	Bacteria-Bacteroidota-Bacteroidia-Bacteroidales-Tannerellaceae-Parabacteroides-NULL	59.4595	66.6667	79.4318	Low-quality
MEs3_12001	Siphoviridae	Bacteria-Bacteroidota-Bacteroidia-Bacteroidales-Tannerellaceae-Parabacteroides-NULL	66.6667	66.6667	86.3187	Low-quality
MEs3_12029	NULL	Bacteria-Firmicutes_A-Clostridia-Lachnospirales-Lachnospiraceae-NULL-NULL	66.6667	22.2222	60.625	None
MEs3_12060_fragment_1	Siphoviridae	Bacteria-Firmicutes_A-Clostridia-Lachnospirales-Lachnospiraceae-Dorea-GUT_GENOME000149	63.1579	94.7368	83.5222	Medium-quality
MEs3_12061	NULL	Bacteria-Bacteroidota-Bacteroidia-Bacteroidales-Rikenellaceae-Alistipes_A-GUT_GENOME096222	51.8519	29.1667	91.5357	Low-quality
MEs3_12069_fragment_1	NULL	Bacteria-Firmicutes_A-Clostridia-Lachnospirales-Lachnospiraceae-NULL-NULL	17.3077	32.1429	52.5667	Medium-quality
MEs3_12189	NULL	None	50	16.6667	41.2	None
MEs3_12232	NULL	Bacteria-Firmicutes_A-Clostridia-Lachnospirales-Lachnospiraceae-Faecalicatena-GUT_GENOME095983	33.3333	16.6667	61	Medium-quality
MEs3_12338_fragment_1	NULL	Bacteria-Firmicutes_A-Clostridia-Oscillospirales-Ruminococcaceae-Faecalibacterium-GUT_GENOME140074	34.8837	88.2353	79.8733	Low-quality
MEs3_12381_fragment_1	Siphoviridae	Bacteria-Firmicutes_A-Clostridia-Lachnospirales-Lachnospiraceae-Lachnospira-GUT_GENOME000308	56.6667	62.963	63.5647	Low-quality
MEs3_12554	Siphoviridae	Bacteria-Firmicutes_A-Clostridia-Oscillospirales-Oscillospiraceae-Ruminiclostridium_C-GUT_GENOME258247	61.5385	19.5122	92.3	None
MEs3_12562	NULL	Bacteria-Firmicutes_A-Clostridia-Oscillospirales-Oscillospiraceae-ER4-GUT_GENOME239684	25	13.3333	35.8	Low-quality
MEs3_12634	Siphoviridae	Bacteria-Firmicutes_A-Clostridia-Lachnospirales-Lachnospiraceae-NULL-NULL	55.1724	51.6129	61.7125	Low-quality
MEs3_12882_fragment_1	Microviridae	Bacteria-Firmicutes_A-Clostridia-Oscillospirales-Oscillospiraceae-Flavonifractor-GUT_GENOME000518	18.1818	16.6667	55.65	Low-quality
MEs3_12889	NULL	Bacteria-Firmicutes_A-Clostridia-Lachnospirales-Lachnospiraceae-Anaerostipes-GUT_GENOME147149	88.8889	14.8148	97.275	None
MEs3_13312	Siphoviridae	Bacteria-Firmicutes_A-Clostridia-Oscillospirales-Acutalibacteraceae-UBA1691-GUT_GENOME252930	22.2222	15.3846	55.1	Low-quality
MEs3_13416	Siphoviridae	Bacteria-Firmicutes_A-Clostridia-Peptostreptococcales-Peptostreptococcaceae-Intestinibacter-NULL	46.1538	33.3333	45.3167	Medium-quality
MEs3_13461	Siphoviridae	Bacteria-Bacteroidota-Bacteroidia-Bacteroidales-Bacteroidaceae-Bacteroides-GUT_GENOME096203	66.6667	15.0943	73.75	Low-quality
MEs3_13498	NULL	Bacteria-Verrucomicrobiota-Verrucomicrobiae-Verrucomicrobiales-Akkermansiaceae-Akkermansia-GUT_GENOME143202	87.5	22.5806	91.2	Low-quality
MEs3_13538	Siphoviridae	Bacteria-Firmicutes_A-Clostridia-Lachnospirales-Lachnospiraceae-KLE1615-GUT_GENOME001056	50	15.3846	76.125	Low-quality
MEs3_1381	Siphoviridae	Bacteria-Firmicutes_A-Clostridia-Oscillospirales-Acutalibacteraceae-NULL-GUT_GENOME256763	59.2593	61.5385	61.0562	Low-quality
MEs3_13821	Siphoviridae	Bacteria-Firmicutes_A-Clostridia-Lachnospirales-Lachnospiraceae-Blautia_A-GUT_GENOME096067	96.2264	32.0755	95.1451	Low-quality
MEs3_13880	Siphoviridae	Bacteria-Firmicutes_A-Clostridia-Peptostreptococcales-Peptostreptococcaceae-Intestinibacter-NULL	93.1034	45.7627	96.763	None
MEs3_13935	Siphoviridae	Bacteria-Firmicutes_A-Clostridia-Oscillospirales-Ruminococcaceae-Faecalibacterium-GUT_GENOME247791	90	20.4545	66.4111	None
MEs3_13982	Siphoviridae	Bacteria-Firmicutes_A-Clostridia-Lachnospirales-Lachnospiraceae-KLE1615-GUT_GENOME001056	100	16.6667	93.7857	Low-quality
MEs3_13986	Siphoviridae	Bacteria-Firmicutes_A-Clostridia-Lachnospirales-Lachnospiraceae-KLE1615-GUT_GENOME001056	71.4286	14.2857	97.12	Low-quality
MEs3_1403_fragment_1	Myoviridae	Bacteria-Proteobacteria-Gammaproteobacteria-Enterobacterales-Enterobacteriaceae-Escherichia-GUT_GENOME144544	60	18.3673	99.4333	Low-quality
MEs3_14220	Siphoviridae	Bacteria-Firmicutes_A-Clostridia-Oscillospirales-Ruminococcaceae-Faecalibacterium-NULL	41.6667	40	69.21	Medium-quality
MEs3_14222_fragment_1	NULL	Bacteria-Firmicutes_A-Clostridia-Lachnospirales-Lachnospiraceae-Anaerostipes-GUT_GENOME147149	21.6216	28.5714	43.825	Low-quality
MEs3_14272_fragment_1	Siphoviridae	Bacteria-Desulfobacterota_A-Desulfovibrionia-Desulfovibrionales-Desulfovibrionaceae-Bilophila-GUT_GENOME096166	67.4419	85.2941	85.2759	Low-quality
MEs3_14393_fragment_1	NULL	Bacteria-Firmicutes_A-Clostridia-NULL-NULL-NULL-NULL	12.5	40	70.35	High-quality
MEs3_1447	Myoviridae	Bacteria-Firmicutes_A-Clostridia-Oscillospirales-Ruminococcaceae-Faecalibacterium-NULL	42.0455	97.3684	82.9892	Medium-quality
MEs3_14718	Myoviridae	Bacteria-Firmicutes_A-Clostridia-Lachnospirales-Lachnospiraceae-NULL-NULL	84.6154	18.3333	97.0091	None
MEs3_14785	Siphoviridae	Bacteria-Firmicutes_A-Clostridia-Oscillospirales-Ruminococcaceae-Faecalibacterium-GUT_GENOME140074	94.4444	85	69.5529	Medium-quality
MEs3_14821	Myoviridae	Bacteria-Bacteroidota-Bacteroidia-Bacteroidales-Bacteroidaceae-Bacteroides-GUT_GENOME001255	75	31.0345	62.4222	Low-quality
MEs3_14845	Siphoviridae	Bacteria-Bacteroidota-Bacteroidia-Bacteroidales-Rikenellaceae-Alistipes_A-GUT_GENOME096222	76.9231	23.2558	87.1	Low-quality
MEs3_14869	Siphoviridae	Bacteria-Firmicutes_A-Clostridia-Oscillospirales-NULL-NULL-NULL	64.7059	55	92.7909	Medium-quality
MEs3_14932_fragment_2	NULL	Bacteria-Firmicutes_A-Clostridia-Lachnospirales-Lachnospiraceae-Blautia_A-NULL	50	13.7931	86.075	Low-quality
MEs3_15001	NULL	Bacteria-Firmicutes_A-Clostridia-Oscillospirales-Oscillospiraceae-NULL-NULL	84.8485	86.1538	98.6911	Medium-quality
MEs3_1510	NULL	Bacteria-Firmicutes_A-Clostridia-Peptostreptococcales-Peptostreptococcaceae-Intestinibacter-GUT_GENOME000245	78.022	83.5294	93.6	Low-quality
MEs3_15159	Myoviridae	Bacteria-Firmicutes_A-Clostridia-Lachnospirales-Lachnospiraceae-NULL-NULL	100	14.2857	52.35	Low-quality
MEs3_1518_fragment_1	NULL	Bacteria-Firmicutes_A-Clostridia-Lachnospirales-Lachnospiraceae-NULL-NULL	11.9048	13.3333	45.65	High-quality
MEs3_15263	NULL	Bacteria-Firmicutes_A-Clostridia-Lachnospirales-Lachnospiraceae-Blautia_A-NULL	33.3333	16.6667	35.95	None
MEs3_1528_fragment_1	Siphoviridae	Bacteria-Firmicutes_A-Clostridia-Oscillospirales-Oscillospiraceae-Ruminiclostridium_C-GUT_GENOME258247	53.8462	72.4138	89.2048	Low-quality
MEs3_15613	NULL	Bacteria-Firmicutes_A-Clostridia-Oscillospirales-Oscillospiraceae-CAG-83-GUT_GENOME176098	14.2857	12.5	40.5	Low-quality
MEs3_15737_fragment_1	NULL	Bacteria-Firmicutes_A-Clostridia-Lachnospirales-Lachnospiraceae-Faecalicatena-GUT_GENOME096193	65.8537	48.2143	97.6963	Low-quality
MEs3_158_fragment_1	NULL	Bacteria-Bacteroidota-Bacteroidia-Bacteroidales-Bacteroidaceae-Bacteroides-GUT_GENOME143232	66.6667	72.3404	85.8265	Medium-quality
MEs3_15803_fragment_1	Siphoviridae	Bacteria-Firmicutes_A-Clostridia-Lachnospirales-Lachnospiraceae-Blautia_A-GUT_GENOME000676	11.1111	20.8333	36.08	Complete
MEs3_15814	Siphoviridae	Bacteria-Proteobacteria-Gammaproteobacteria-Enterobacterales-Enterobacteriaceae-Escherichia-GUT_GENOME144544	62.5	25	84.08	Low-quality
MEs3_15928	Siphoviridae	Bacteria-Firmicutes_A-Clostridia-Lachnospirales-Lachnospiraceae-Lachnospira-NULL	56.1644	78.8462	86.0317	Medium-quality
MEs3_15959_fragment_1	Siphoviridae	Bacteria-Firmicutes_A-Clostridia-Lachnospirales-Lachnospiraceae-Blautia_A-NULL	29.6296	26.6667	67.5375	Low-quality
MEs3_15987	Siphoviridae	None	100	41.6667	93.31	Low-quality
MEs3_16166_fragment_1	NULL	Bacteria-Firmicutes_A-Clostridia-Oscillospirales-Oscillospiraceae-NULL-NULL	62.5	100	96.98	High-quality
MEs3_16168	NULL	Bacteria-Firmicutes_A-Clostridia-Lachnospirales-Lachnospiraceae-Eubacterium_G-GUT_GENOME000658	41.6667	20	52.36	Low-quality
MEs3_16249_fragment_4	NULL	Bacteria-Bacteroidota-Bacteroidia-Bacteroidales-Bacteroidaceae-Bacteroides-GUT_GENOME143232	62.5	28.3019	59.28	Low-quality
MEs3_16253	NULL	Bacteria-Firmicutes_A-Clostridia-Lachnospirales-Lachnospiraceae-Blautia_A-GUT_GENOME000676	100	19.3548	96.6833	Low-quality
MEs3_16352	Microviridae	Bacteria-Firmicutes_A-Clostridia-Oscillospirales-Oscillospiraceae-Flavonifractor-GUT_GENOME000518	25	25	47.45	Low-quality
MEs3_16493	NULL	Bacteria-Firmicutes_A-Clostridia-Oscillospirales-Oscillospiraceae-Oscillibacter-GUT_GENOME141047	10.8696	13.8889	32.3	Low-quality
MEs3_16541_fragment_3	NULL	Bacteria-Verrucomicrobiota-Verrucomicrobiae-Verrucomicrobiales-Akkermansiaceae-Akkermansia-GUT_GENOME143202	91.6667	91.6667	97.5091	None
MEs3_16902	NULL	Bacteria-Firmicutes_A-Clostridia-Lachnospirales-Lachnospiraceae-Blautia_A-GUT_GENOME000004	100	48.3871	99.0933	Low-quality
MEs3_16971	Siphoviridae	Bacteria-Firmicutes_A-Clostridia-Lachnospirales-Lachnospiraceae-Agathobacter-GUT_GENOME143712	37.5	92.3077	87.4458	Medium-quality
MEs3_17108_fragment_1	Siphoviridae	Bacteria-Bacteroidota-Bacteroidia-Bacteroidales-Bacteroidaceae-Bacteroides-GUT_GENOME096203	92.3077	60	100	Low-quality
MEs3_1712	Siphoviridae	Bacteria-Bacteroidota-Bacteroidia-Bacteroidales-Rikenellaceae-NULL-NULL	59.0909	80	75.0827	Medium-quality
MEs3_17159	Siphoviridae	None	60	10.7143	56.7667	Low-quality
MEs3_17205	NULL	Bacteria-Firmicutes_A-Clostridia-Lachnospirales-Lachnospiraceae-Clostridium_Q-GUT_GENOME096178	93.4783	64.1791	99.5116	Low-quality
MEs3_17280	Siphoviridae	Bacteria-Firmicutes_A-Clostridia-Lachnospirales-Lachnospiraceae-Clostridium_M-NULL	100	58.6207	94.7647	Low-quality
MEs3_17289	Siphoviridae	Bacteria-Firmicutes_A-Clostridia-Lachnospirales-Lachnospiraceae-Lachnospira-GUT_GENOME017394	100	15.5556	97.3857	None
MEs3_17351	NULL	Bacteria-Firmicutes_A-Clostridia-Lachnospirales-Lachnospiraceae-NULL-NULL	30	19.3548	90.3167	Medium-quality
MEs3_1740_fragment_1	NULL	Bacteria-Firmicutes_A-Clostridia-Oscillospirales-Oscillospiraceae-NULL-NULL	45.5696	87.8049	73.1361	Medium-quality
MEs3_17468	NULL	Bacteria-Firmicutes_A-Clostridia-NULL-NULL-NULL-NULL	70	10.7692	86.6857	None
MEs3_17682	NULL	Bacteria-Firmicutes_A-Clostridia-Oscillospirales-Ruminococcaceae-Gemmiger-GUT_GENOME251083	12.5	20	50.3	High-quality
MEs3_17708	NULL	Bacteria-Firmicutes_A-Clostridia-Oscillospirales-Oscillospiraceae-Flavonifractor-GUT_GENOME000518	50	39.1304	99.4556	Low-quality
MEs3_17728	Siphoviridae	Bacteria-Firmicutes_A-Clostridia-Oscillospirales-Ruminococcaceae-Faecalibacterium-GUT_GENOME000092	66	86.8421	88.9758	Medium-quality
MEs3_17769	NULL	Bacteria-Firmicutes_C-Negativicutes-Veillonellales-Veillonellaceae-Veillonella-GUT_GENOME096096	38.8889	30.4348	48.4286	Low-quality
MEs3_17847	Siphoviridae	Bacteria-Firmicutes_A-Clostridia-Oscillospirales-Oscillospiraceae-CAG-103-GUT_GENOME096701	85.7143	14.2857	82.5667	Low-quality
MEs3_17897	NULL	Bacteria-Firmicutes_A-Clostridia-Oscillospirales-Oscillospiraceae-ER4-GUT_GENOME239684	22.6415	40	51.5167	Medium-quality
MEs3_1798_fragment_3	NULL	Bacteria-Bacteroidota-Bacteroidia-Bacteroidales-Tannerellaceae-Parabacteroides-GUT_GENOME000192	27.7778	17.2414	48.76	None
MEs3_18085	Myoviridae	Bacteria-Firmicutes_A-Clostridia-Oscillospirales-Ruminococcaceae-Faecalibacterium-GUT_GENOME147678	61.7284	116.279	88.31	Medium-quality
MEs3_18242_fragment_1	NULL	Bacteria-Firmicutes_A-Clostridia-Oscillospirales-NULL-NULL-NULL	12.7273	12.069	48.3857	Medium-quality
MEs3_1829_fragment_1	Podoviridae	None	34.7826	29.6296	54.3375	Low-quality
MEs3_18358_fragment_1	NULL	Bacteria-Bacteroidota-Bacteroidia-Bacteroidales-Bacteroidaceae-Bacteroides-GUT_GENOME001745	80.7692	72.4138	74.7286	Low-quality
MEs3_18411	Siphoviridae	None	75	13.6364	62.7333	Low-quality
MEs3_18470	Siphoviridae	Bacteria-Firmicutes_A-Clostridia-Lachnospirales-Lachnospiraceae-KLE1615-GUT_GENOME001056	66.6667	15.3846	83.575	Low-quality
MEs3_18533	NULL	Bacteria-Firmicutes_A-Clostridia-Oscillospirales-Ruminococcaceae-Faecalibacterium-GUT_GENOME247791	71.4286	31.25	77.32	Low-quality
MEs3_18570	Myoviridae	Bacteria-Firmicutes_A-Clostridia-Lachnospirales-Lachnospiraceae-Agathobacter-GUT_GENOME239728	61.5385	25	52.2625	Low-quality
MEs3_18611	Siphoviridae	Bacteria-Firmicutes_A-Clostridia-Lachnospirales-Lachnospiraceae-Lachnospira-NULL	91.6667	45.8333	61.3364	Low-quality
MEs3_18612	Myoviridae	Bacteria-Firmicutes_A-Clostridia-Lachnospirales-Anaerotignaceae-NULL-NULL	87.5	14.2857	73.3714	Low-quality
MEs3_18654	Siphoviridae	Bacteria-Firmicutes_A-Clostridia-Lachnospirales-Lachnospiraceae-GCA-900066135-GUT_GENOME226927	87.5	30.4348	55.3429	Low-quality
MEs3_18696	NULL	None	42.8571	15.7895	46.7	None
MEs3_18711	NULL	Bacteria-Firmicutes_A-Clostridia-Oscillospirales-Ruminococcaceae-Ruthenibacterium-GUT_GENOME239663	72.7273	25	92	Low-quality
MEs3_18727	NULL	Bacteria-Firmicutes_A-Clostridia-Oscillospirales-Ruminococcaceae-Ruthenibacterium-GUT_GENOME239663	100	34.375	92.7091	Low-quality
MEs3_18752	Siphoviridae	Bacteria-Firmicutes_A-Clostridia-Christensenellales-CAG-138-UBA1685-GUT_GENOME084610	19.3548	25	36.7333	Low-quality
MEs3_18757	Siphoviridae	Bacteria-Firmicutes_A-Clostridia-Oscillospirales-Butyricicoccaceae-Agathobaculum-GUT_GENOME001016	100	18.1818	70.15	Low-quality
MEs3_1887_fragment_2	NULL	Bacteria-Proteobacteria-Gammaproteobacteria-Burkholderiales-Burkholderiaceae-Dakarella-NULL	86.2745	74.5763	95.2545	Low-quality
MEs3_18890	Siphoviridae	Bacteria-Firmicutes_A-Clostridia-Lachnospirales-Lachnospiraceae-NULL-NULL	100	13.7931	98.575	None
MEs3_19082	NULL	Bacteria-Firmicutes_A-Clostridia-Oscillospirales-Ruminococcaceae-Faecalibacterium-GUT_GENOME147678	41.6667	13.5135	54.76	None
MEs3_19179	NULL	Bacteria-Firmicutes_A-Clostridia-Monoglobales-UBA1381-CAG-41-GUT_GENOME000136	50	10.7143	47.1667	Low-quality
MEs3_19215	Siphoviridae	Bacteria-Firmicutes_A-Clostridia-Lachnospirales-Lachnospiraceae-KLE1615-GUT_GENOME001056	100	19.2308	90.76	Low-quality
MEs3_19227	Siphoviridae	Bacteria-Bacteroidota-Bacteroidia-Bacteroidales-Rikenellaceae-Alistipes_A-GUT_GENOME096222	58.3333	18.9189	91.9857	Low-quality
MEs3_19413_fragment_1	NULL	Bacteria-Bacteroidota-Bacteroidia-Bacteroidales-Rikenellaceae-Alistipes-GUT_GENOME253356	25.8621	57.6923	57.5533	Low-quality
MEs3_19491	Siphoviridae	Bacteria-Actinobacteriota-Actinobacteria-Actinomycetales-Actinomycetaceae-Pauljensenia-GUT_GENOME207895	60	13.0435	60.1	Low-quality
MEs3_19658_fragment_1	Siphoviridae	Bacteria-Firmicutes_A-Clostridia-NULL-NULL-NULL-NULL	54.7619	65.7143	64.4043	Low-quality
MEs3_1970	NULL	Bacteria-Firmicutes_A-Clostridia-Oscillospirales-Acutalibacteraceae-Eubacterium_R-GUT_GENOME286769	25	20	38.6	None
MEs3_19791	Siphoviridae	Bacteria-Firmicutes_A-Clostridia-Peptostreptococcales-Peptostreptococcaceae-Intestinibacter-GUT_GENOME000245	100	20	87.1333	Low-quality
MEs3_19817	Siphoviridae	Bacteria-Firmicutes_A-Clostridia-Lachnospirales-Lachnospiraceae-Clostridium_M-GUT_GENOME001471	83.3333	15.1515	88.52	Low-quality
MEs3_19887	NULL	Bacteria-Firmicutes_A-Clostridia-Oscillospirales-Butyricicoccaceae-Agathobaculum-GUT_GENOME001016	55.5556	12.8205	58.26	None
MEs3_2	Myoviridae	None	37.5	10.7143	45	Low-quality
MEs3_2006	Siphoviridae	Bacteria-Firmicutes_A-Clostridia-NULL-NULL-NULL-NULL	85.7143	15	63.6667	None
MEs3_2007	Siphoviridae	Bacteria-Firmicutes_A-Clostridia-Lachnospirales-Lachnospiraceae-Lachnospira-GUT_GENOME017394	100	17.7778	92.775	Low-quality
MEs3_20127	NULL	Bacteria-Bacteroidota-Bacteroidia-Bacteroidales-Bacteroidaceae-Bacteroides-GUT_GENOME001120	50	10.7143	95.0667	None
MEs3_20179	Siphoviridae	Bacteria-Firmicutes_A-Clostridia-Lachnospirales-Lachnospiraceae-Blautia_A-GUT_GENOME001261	75	13.0435	61.9333	Low-quality
MEs3_20236_fragment_1	Siphoviridae	Bacteria-Firmicutes_C-Negativicutes-Veillonellales-Dialisteraceae-Dialister-GUT_GENOME075103	83.0508	89.0909	94.1143	Medium-quality
MEs3_2034	NULL	Bacteria-Firmicutes_A-Clostridia-Oscillospirales-Ruminococcaceae-Ruminiclostridium_E-NULL	80	10.2564	50.45	Low-quality
MEs3_20407	Microviridae	Bacteria-Bacteroidota-Bacteroidia-Bacteroidales-Bacteroidaceae-Bacteroides-GUT_GENOME096063	16.6667	12.5	46.9	None
MEs3_20419	Siphoviridae	Bacteria-Firmicutes_A-Clostridia-Oscillospirales-Ruminococcaceae-Faecalibacterium-GUT_GENOME000092	83.3333	29.4118	70.6	Medium-quality
MEs3_20533	Siphoviridae	Bacteria-Firmicutes_A-Clostridia-Oscillospirales-Ruminococcaceae-Ruminococcus_C-GUT_GENOME066545	71.4286	19.2308	60.9	Low-quality
MEs3_20542	Siphoviridae	Bacteria-Firmicutes_A-Clostridia-Lachnospirales-Lachnospiraceae-Eubacterium_I-GUT_GENOME096402	66.6667	13.9535	89.7333	Low-quality
MEs3_20599	Siphoviridae	Bacteria-Bacteroidota-Bacteroidia-Bacteroidales-UBA932-RC9-GUT_GENOME022392	47.3684	16.3636	57.7111	Low-quality
MEs3_20669	Myoviridae	Bacteria-Firmicutes_A-Clostridia-Oscillospirales-Ruminococcaceae-Faecalibacterium-NULL	52.5	63.6364	68.1238	Medium-quality
MEs3_20748	Siphoviridae	Bacteria-Firmicutes_A-Clostridia-Lachnospirales-Lachnospiraceae-NULL-NULL	100	16.6667	63.825	Low-quality
MEs3_20761_fragment_1	Myoviridae	Bacteria-Firmicutes_A-Clostridia-Oscillospirales-Ruminococcaceae-Gemmiger-NULL	54.321	97.7778	96.5841	Complete
MEs3_20816	Siphoviridae	Bacteria-Firmicutes_A-Clostridia-Lachnospirales-Lachnospiraceae-Eubacterium_G-GUT_GENOME001239	80	16.6667	62.125	Low-quality
MEs3_20843	Siphoviridae	Bacteria-Firmicutes_A-Clostridia-Lachnospirales-Lachnospiraceae-Hungatella-GUT_GENOME000133	71.4286	18.5185	53.68	Low-quality
MEs3_20872_fragment_2	Siphoviridae	None	86.4078	93.6842	95.7697	High-quality
MEs3_21279	Myoviridae	Bacteria-Firmicutes_A-Clostridia-Lachnospirales-Lachnospiraceae-NULL-NULL	54.5455	72	98.3222	Medium-quality
MEs3_21318	NULL	Bacteria-Bacteroidota-Bacteroidia-Bacteroidales-Bacteroidaceae-Bacteroides-NULL	75	15.7895	64.7	Low-quality
MEs3_21374	Siphoviridae	Bacteria-Firmicutes_A-Clostridia-Oscillospirales-Ruminococcaceae-Faecalibacterium-GUT_GENOME000092	70	68.8525	91.2667	Low-quality
MEs3_21398_fragment_1	Siphoviridae	None	37.5	21.4286	55.2778	Low-quality
MEs3_21454	Siphoviridae	Bacteria-Firmicutes_A-Clostridia-Oscillospirales-Oscillospiraceae-ER4-GUT_GENOME239684	50	20	56.65	None
MEs3_21508	NULL	None	16.6667	11.1111	28.1	Low-quality
MEs3_21545	Siphoviridae	Bacteria-Firmicutes_A-Clostridia-Lachnospirales-Lachnospiraceae-NULL-NULL	62.2642	50	81.6879	Low-quality
MEs3_21583	NULL	Bacteria-Firmicutes_A-Clostridia-Lachnospirales-Lachnospiraceae-Anaerostipes-GUT_GENOME147149	100	13.1579	79.62	Low-quality
MEs3_21667	Siphoviridae	None	100	16.6667	54.125	Low-quality
MEs3_21703	Siphoviridae	Bacteria-Firmicutes_A-Clostridia-NULL-NULL-NULL-NULL	85.7143	15	66.25	None
MEs3_21724_fragment_1	Myoviridae	Bacteria-Firmicutes_A-Clostridia-Oscillospirales-Ruminococcaceae-Faecalibacterium-NULL	73.8462	84.2105	91.475	Medium-quality
MEs3_21823	Siphoviridae	Bacteria-Firmicutes_A-Clostridia-Lachnospirales-Lachnospiraceae-Clostridium_M-NULL	100	15.3846	83.5	Low-quality
MEs3_21828	NULL	None	16.6667	20	25.5	Medium-quality
MEs3_21876	NULL	Bacteria-Verrucomicrobiota-Verrucomicrobiae-Verrucomicrobiales-Akkermansiaceae-Akkermansia-GUT_GENOME143202	94.1176	57.1429	90.75	Low-quality
MEs3_2202_fragment_1	Siphoviridae	Bacteria-Bacteroidota-Bacteroidia-Bacteroidales-NULL-NULL-NULL	52.7778	34.5455	78.5158	None
MEs3_22068	Myoviridae	Bacteria-Firmicutes_A-Clostridia-Oscillospirales-NULL-NULL-NULL	81.8182	28.125	96.4778	None
MEs3_22181	Siphoviridae	Bacteria-Verrucomicrobiota-Verrucomicrobiae-Verrucomicrobiales-Akkermansiaceae-Akkermansia-GUT_GENOME143211	50	21.4286	67.55	Low-quality
MEs3_22223	Siphoviridae	Bacteria-Firmicutes_A-Clostridia-Lachnospirales-Lachnospiraceae-Blautia_A-NULL	87.0968	87.0968	92.4074	Low-quality
MEs3_22265	Myoviridae	Bacteria-Firmicutes_A-Clostridia-Lachnospirales-Lachnospiraceae-Blautia_A-GUT_GENOME000004	52.9412	25.7143	54.2444	Low-quality
MEs3_22314	NULL	Bacteria-Firmicutes_A-Clostridia-Lachnospirales-Lachnospiraceae-NULL-NULL	66.6667	27.7778	61.93	None
MEs3_22336	Siphoviridae	Bacteria-Firmicutes_A-Clostridia-Lachnospirales-Lachnospiraceae-Blautia_A-NULL	85.7143	77.4194	92.2875	Low-quality
MEs3_22354	NULL	Bacteria-Firmicutes_A-Clostridia-Lachnospirales-Lachnospiraceae-NULL-NULL	62.5	23.8095	41.78	Low-quality
MEs3_22363	Siphoviridae	Bacteria-Firmicutes_A-Clostridia-Lachnospirales-Lachnospiraceae-Blautia_A-NULL	100	17.3913	78.4	Low-quality
MEs3_22364	NULL	Bacteria-Firmicutes_A-Clostridia-Peptostreptococcales-Peptostreptococcaceae-Intestinibacter-GUT_GENOME000245	85.7143	23.0769	92.6167	Low-quality
MEs3_22391	Siphoviridae	Bacteria-Firmicutes_A-Clostridia-Oscillospirales-NULL-NULL-NULL	87.5	14.8936	96.5714	None
MEs3_22412	Siphoviridae	Bacteria-Firmicutes_A-Clostridia-Lachnospirales-Lachnospiraceae-Blautia_A-GUT_GENOME096067	95.4545	13.2075	99.5619	None
MEs3_22436	Siphoviridae	None	60	12.5	92.2667	Medium-quality
MEs3_22455	NULL	Bacteria-Firmicutes_A-Clostridia-Lachnospirales-Lachnospiraceae-NULL-NULL	75	14.6341	60.5167	Low-quality
MEs3_22521	Myoviridae	Bacteria-Firmicutes_A-Clostridia-Oscillospirales-Oscillospiraceae-NULL-NULL	71.4286	10.8696	62.06	None
MEs3_22547	Myoviridae	Bacteria-Firmicutes_A-Clostridia-Oscillospirales-Butyricicoccaceae-Agathobaculum-GUT_GENOME001016	100	22.2222	90.9	Low-quality
MEs3_22572	Myoviridae	Bacteria-Firmicutes_A-Clostridia-Lachnospirales-Lachnospiraceae-NULL-NULL	87.5	11.6667	99.2286	Low-quality
MEs3_22603_fragment_1	Siphoviridae	Bacteria-Firmicutes_A-Clostridia-Oscillospirales-Ruminococcaceae-Gemmiger-GUT_GENOME251083	79.4872	59.6154	86.0806	Low-quality
MEs3_22734	Siphoviridae	None	75	14.2857	52.8	Low-quality
MEs3_22864	Siphoviridae	Bacteria-Firmicutes_A-Clostridia-Oscillospirales-Acutalibacteraceae-UBA1417-GUT_GENOME238522	37.8378	29.1667	60.7429	Low-quality
MEs3_23015_fragment_2	Siphoviridae	Bacteria-Firmicutes_A-Clostridia-Lachnospirales-Lachnospiraceae-Lachnospira-NULL	62.963	28.3333	84.4118	Low-quality
MEs3_2312	Siphoviridae	Bacteria-Firmicutes_A-Clostridia-Lachnospirales-Lachnospiraceae-Anaerostipes-GUT_GENOME147149	57.1429	15.0943	82.275	Low-quality
MEs3_23149_fragment_2	NULL	Bacteria-Bacteroidota-Bacteroidia-Bacteroidales-Tannerellaceae-Parabacteroides-GUT_GENOME143131	59.5745	56	83.8571	Medium-quality
MEs3_2321	NULL	Bacteria-Firmicutes_A-Clostridia-Lachnospirales-Lachnospiraceae-Anaerostipes-GUT_GENOME147149	75	29.0323	94.3778	None
MEs3_23216	Microviridae	Bacteria-Bacteroidota-Bacteroidia-Bacteroidales-Porphyromonadaceae-Porphyromonas-GUT_GENOME261979	20	25	51.9	Low-quality
MEs3_23288	Siphoviridae	Bacteria-Desulfobacterota_A-Desulfovibrionia-Desulfovibrionales-Desulfovibrionaceae-Bilophila-GUT_GENOME096166	100	17.2414	96.04	Low-quality
MEs3_23332	NULL	Bacteria-Bacteroidota-Bacteroidia-Bacteroidales-Bacteroidaceae-Bacteroides-GUT_GENOME001120	70.3704	57.5758	98.1579	Low-quality
MEs3_23383	Siphoviridae	Bacteria-Firmicutes_A-Clostridia-Lachnospirales-Lachnospiraceae-Blautia_A-NULL	100	15.3846	92	Low-quality
MEs3_23432	Siphoviridae	Bacteria-Firmicutes-Bacilli-Erysipelotrichales-Erysipelatoclostridiaceae-Erysipelatoclostridium-GUT_GENOME000196	47.8261	62.8571	91.5545	Medium-quality
MEs3_23490	Siphoviridae	Bacteria-Firmicutes_A-Clostridia-Lachnospirales-Lachnospiraceae-Ruminococcus_A-NULL	21.0526	57.1429	49.2417	Medium-quality
MEs3_23535	NULL	Bacteria-Firmicutes_A-Clostridia-Oscillospirales-Acutalibacteraceae-NULL-GUT_GENOME256763	73.913	34	89.6941	Low-quality
MEs3_23584	Siphoviridae	Bacteria-Bacteroidota-Bacteroidia-Bacteroidales-NULL-NULL-NULL	55.1724	91.4286	85.55	Medium-quality
MEs3_23602	Siphoviridae	Bacteria-Bacteroidota-Bacteroidia-Bacteroidales-Tannerellaceae-Parabacteroides-GUT_GENOME143131	95.3125	101.667	97.7049	Complete
MEs3_23625	Siphoviridae	Bacteria-Firmicutes_A-Clostridia-Oscillospirales-Oscillospiraceae-NULL-NULL	17.6471	25	28.9	Low-quality
MEs3_23630	NULL	Bacteria-Firmicutes_A-Clostridia-Lachnospirales-Lachnospiraceae-Clostridium_Q-GUT_GENOME096178	92.3077	17.9104	99.7167	Low-quality
MEs3_23638	NULL	Bacteria-Firmicutes_A-Clostridia-Lachnospirales-Lachnospiraceae-Clostridium_Q-GUT_GENOME096178	100	10.4478	100	Low-quality
MEs3_23705_fragment_1	Myoviridae	Bacteria-Firmicutes_A-Clostridia-Oscillospirales-NULL-NULL-NULL	28.5714	10.5263	51.3	High-quality
MEs3_23766	NULL	Bacteria-Firmicutes_A-Clostridia-Monoglobales-UBA1381-CAG-41-GUT_GENOME000136	50	17.7778	82.0375	Low-quality
MEs3_23792	Siphoviridae	Bacteria-Firmicutes_A-Clostridia-Lachnospirales-Lachnospiraceae-Lachnospira-GUT_GENOME017394	87.5	20	96.9571	Low-quality
MEs3_23826	Siphoviridae	Bacteria-NULL-NULL-NULL-NULL-NULL-NULL	18.1818	20	44.7	None
MEs3_23935_fragment_1	NULL	Bacteria-Bacteroidota-Bacteroidia-Bacteroidales-Bacteroidaceae-Bacteroides_A-NULL	47.619	28.5714	63.85	Low-quality
MEs3_2397	Siphoviridae	Bacteria-Firmicutes_A-Clostridia-Oscillospirales-Oscillospiraceae-CAG-83-GUT_GENOME159485	100	14.5833	62.4143	Low-quality
MEs3_24025	Siphoviridae	Bacteria-Firmicutes_A-Clostridia-Lachnospirales-Lachnospiraceae-Anaerostipes-GUT_GENOME147149	63.6364	14.2857	97.2429	Low-quality
MEs3_24102	Myoviridae	Bacteria-Firmicutes_A-Clostridia-Lachnospirales-Lachnospiraceae-Blautia_A-GUT_GENOME000004	100	14.2857	98	Low-quality
MEs3_24116	NULL	Bacteria-Firmicutes_A-Clostridia-Peptostreptococcales-Peptostreptococcaceae-Intestinibacter-GUT_GENOME000245	100	26.9231	95.9857	Low-quality
MEs3_24198	Siphoviridae	Bacteria-Firmicutes_A-Clostridia-Oscillospirales-NULL-NULL-NULL	80	11.7647	57.45	Low-quality
MEs3_24264	Siphoviridae	Bacteria-Firmicutes_A-Clostridia-Lachnospirales-Lachnospiraceae-Lachnospira-GUT_GENOME017394	90.9091	18.5185	96.48	Low-quality
MEs3_24278	Siphoviridae	Bacteria-Bacteroidota-Bacteroidia-Bacteroidales-Bacteroidaceae-Bacteroides-NULL	37.5	15	73.95	Low-quality
MEs3_24314	Siphoviridae	Bacteria-Firmicutes_A-Clostridia-Lachnospirales-Lachnospiraceae-GCA-900066135-GUT_GENOME226927	42.8571	15	43.2	Low-quality
MEs3_24418	Siphoviridae	Bacteria-Firmicutes_A-Clostridia-Oscillospirales-Ruminococcaceae-Faecalibacterium-GUT_GENOME140074	63.6364	25.9259	57.7714	Low-quality
MEs3_24421	Siphoviridae	Bacteria-Firmicutes_A-Clostridia-Lachnospirales-Lachnospiraceae-NULL-NULL	66.6667	18.75	76	Low-quality
MEs3_24447_fragment_1	Siphoviridae	Bacteria-Firmicutes_A-Clostridia-NULL-NULL-NULL-NULL	54	103.846	79.9926	Low-quality
MEs3_24463	Siphoviridae	Bacteria-Bacteroidota-Bacteroidia-Bacteroidales-Rikenellaceae-Alistipes_A-GUT_GENOME096222	100	14.8148	100	Low-quality
MEs3_2450	NULL	Bacteria-Firmicutes_A-Clostridia-Lachnospirales-Lachnospiraceae-NULL-NULL	32.6531	21.3333	61.8375	Low-quality
MEs3_24721	NULL	Bacteria-Firmicutes_A-Clostridia-Oscillospirales-Ruminococcaceae-Faecalibacterium-GUT_GENOME247791	42.8571	23.0769	51.9333	Medium-quality
MEs3_24740	NULL	Bacteria-Firmicutes_A-Clostridia-Lachnospirales-Lachnospiraceae-Clostridium_M-NULL	70	20.5882	90.7143	Medium-quality
MEs3_24748	NULL	Bacteria-Firmicutes_A-Clostridia-Oscillospirales-Ruminococcaceae-Ruthenibacterium-GUT_GENOME239663	87.5	14.2857	95.6143	Low-quality
MEs3_24796	NULL	Bacteria-Firmicutes_A-Clostridia-Lachnospirales-Lachnospiraceae-NULL-NULL	60	12.5	40	Low-quality
MEs3_2497	NULL	Bacteria-Bacteroidota-Bacteroidia-Bacteroidales-Bacteroidaceae-Bacteroides-NULL	88.8889	92.3077	96.2146	Medium-quality
MEs3_25013	Myoviridae	Bacteria-Firmicutes_A-Clostridia-Oscillospirales-Ruminococcaceae-Faecalibacterium-NULL	47.0588	19.5122	68.875	Low-quality
MEs3_25014	NULL	Bacteria-Firmicutes_A-Clostridia-Lachnospirales-Lachnospiraceae-Anaerostipes-GUT_GENOME147149	87.5	20.5882	95.6286	Low-quality
MEs3_25067	crAss-phage	Bacteria-Bacteroidota-Bacteroidia-Bacteroidales-Bacteroidaceae-NULL-NULL	42.8571	10.7143	78.8667	None
MEs3_25148	Myoviridae	Bacteria-Firmicutes_A-Clostridia-Lachnospirales-Lachnospiraceae-NULL-NULL	61.5385	22.2222	43.1375	Low-quality
MEs3_25149	Myoviridae	Bacteria-Firmicutes_A-Clostridia-Lachnospirales-Lachnospiraceae-Clostridium_Q-GUT_GENOME096178	80	13.3333	72.525	Low-quality
MEs3_2534	NULL	Bacteria-Firmicutes_A-Clostridia-Lachnospirales-Lachnospiraceae-NULL-NULL	74.6269	70.4225	97.448	Medium-quality
MEs3_2547	Siphoviridae	Bacteria-Firmicutes_A-Clostridia-Oscillospirales-Oscillospiraceae-CAG-103-GUT_GENOME096701	54.5455	23.0769	54.45	Low-quality
MEs3_25553	Siphoviridae	Bacteria-Bacteroidota-Bacteroidia-Bacteroidales-Bacteroidaceae-Bacteroides-NULL	55.2239	94.8718	79.7081	Medium-quality
MEs3_2576	Siphoviridae	Bacteria-Firmicutes_A-Clostridia-Lachnospirales-Lachnospiraceae-NULL-NULL	71.4286	16.129	50.88	Low-quality
MEs3_275	Myoviridae	Bacteria-Firmicutes_A-Clostridia-Lachnospirales-Lachnospiraceae-Hungatella-GUT_GENOME000133	100	28.2051	88.9182	Low-quality
MEs3_2904_fragment_1	Microviridae	Bacteria-Firmicutes_A-Clostridia-Oscillospirales-Oscillospiraceae-Flavonifractor-GUT_GENOME000518	10.5263	16.6667	60.9	High-quality
MEs3_2936_fragment_1	NULL	None	42.029	78.3784	59.8172	Medium-quality
MEs3_2993	NULL	Bacteria-Firmicutes_A-Clostridia-Lachnospirales-Lachnospiraceae-Eisenbergiella-GUT_GENOME239799	20	20	43	None
MEs3_3015	Siphoviridae	Bacteria-Firmicutes-Bacilli-Lactobacillales-Streptococcaceae-Streptococcus-NULL	43.75	23.3333	53.7286	Low-quality
MEs3_3024	NULL	Bacteria-Firmicutes_A-Clostridia-Oscillospirales-NULL-NULL-NULL	50	13.6364	48.1667	Low-quality
MEs3_3100_fragment_2	NULL	Bacteria-Bacteroidota-Bacteroidia-Bacteroidales-Tannerellaceae-Parabacteroides-GUT_GENOME143131	34.6667	89.6552	91.3154	Low-quality
MEs3_3140	Inoviridae	Bacteria-Firmicutes_A-Clostridia-Oscillospirales-Acutalibacteraceae-CAG-177-GUT_GENOME025676	20	12.5	41.2	None
MEs3_3161	Siphoviridae	Bacteria-Firmicutes_A-Clostridia-Peptostreptococcales-Peptostreptococcaceae-Intestinibacter-GUT_GENOME000245	80	16	88.4625	Low-quality
MEs3_319_fragment_1	Siphoviridae	Bacteria-Firmicutes_A-Clostridia-NULL-NULL-NULL-NULL	59.3407	94.7368	89.2963	Medium-quality
MEs3_3232	NULL	Bacteria-Firmicutes_A-Clostridia-Lachnospirales-Lachnospiraceae-Eubacterium_E-GUT_GENOME001689	40	18.1818	37.7	None
MEs3_3253	Siphoviridae	Bacteria-Firmicutes_A-Clostridia-Lachnospirales-Lachnospiraceae-NULL-NULL	53.5211	102.703	93.9053	None
MEs3_3363	Siphoviridae	Bacteria-Firmicutes_A-Clostridia-Peptostreptococcales-Peptostreptococcaceae-Intestinibacter-GUT_GENOME000245	75.4386	79.6296	96.5558	Low-quality
MEs3_3373	Siphoviridae	Bacteria-Firmicutes_A-Clostridia-Oscillospirales-Ruminococcaceae-Gemmiger-GUT_GENOME251083	100	17.8571	86.36	Low-quality
MEs3_3376	NULL	Bacteria-Firmicutes_A-Clostridia-Lachnospirales-Lachnospiraceae-CAG-81-GUT_GENOME001401	11.1111	12.5	55.4	Low-quality
MEs3_3448	Siphoviridae	None	100	17.2414	71.22	Low-quality
MEs3_3496_fragment_1	NULL	Bacteria-Firmicutes_A-Clostridia-Lachnospirales-Lachnospiraceae-NULL-NULL	35.8209	100	71.4667	Medium-quality
MEs3_3559	NULL	Bacteria-Firmicutes_A-Clostridia-Lachnospirales-Lachnospiraceae-Anaerostipes-GUT_GENOME147149	50	26.4706	86.3778	Low-quality
MEs3_3566_fragment_1	Siphoviridae	Bacteria-Actinobacteriota-Coriobacteriia-Coriobacteriales-Eggerthellaceae-Adlercreutzia-GUT_GENOME143514	77.7778	76.3636	90.8905	Low-quality
MEs3_3699	NULL	Bacteria-Firmicutes_A-Clostridia-Oscillospirales-Ruminococcaceae-Faecalibacterium-GUT_GENOME247791	100	37.5	96.5167	Low-quality
MEs3_3713_fragment_3	NULL	Bacteria-Desulfobacterota_A-Desulfovibrionia-Desulfovibrionales-Desulfovibrionaceae-Bilophila-GUT_GENOME096166	59.1837	48.3333	91.6862	Low-quality
MEs3_381	NULL	Bacteria-Firmicutes_A-Clostridia-Peptostreptococcales-Peptostreptococcaceae-Romboutsia-GUT_GENOME149497	100	22.5806	91.9143	Low-quality
MEs3_3818	NULL	Bacteria-Firmicutes_A-Clostridia-Oscillospirales-Ruminococcaceae-Faecalibacterium-GUT_GENOME000152	31.4286	47.8261	64.8	Low-quality
MEs3_3896	Siphoviridae	Bacteria-Proteobacteria-Gammaproteobacteria-Enterobacterales-Enterobacteriaceae-Escherichia-GUT_GENOME144544	56.25	28.125	96.2111	Low-quality
MEs3_4172	NULL	Bacteria-Firmicutes_A-Clostridia-Lachnospirales-Lachnospiraceae-Blautia_A-GUT_GENOME001261	45.4545	96.7742	93.6	Low-quality
MEs3_4238_fragment_1	Siphoviridae	Bacteria-Firmicutes_A-Clostridia-Lachnospirales-Lachnospiraceae-Clostridium_M-GUT_GENOME000980	28.5714	66.6667	68.4938	Medium-quality
MEs3_4250_fragment_1	Siphoviridae	Bacteria-Firmicutes_A-Clostridia-Lachnospirales-Lachnospiraceae-Fusicatenibacter-GUT_GENOME001587	88.5246	80.597	95.4111	Medium-quality
MEs3_434	NULL	Bacteria-Firmicutes_A-Clostridia-Oscillospirales-Oscillospiraceae-CAG-83-GUT_GENOME176098	25	12.5	38.9	None
MEs3_4440	NULL	None	44.4444	22.2222	70.8	None
MEs3_4441_fragment_1	Myoviridae	Bacteria-Firmicutes_A-Clostridia-Lachnospirales-Lachnospiraceae-Hungatella-GUT_GENOME000133	58.3333	45.1613	64.6357	Low-quality
MEs3_4470_fragment_2	Inoviridae	Bacteria-Firmicutes_A-Clostridia-Lachnospirales-Lachnospiraceae-NULL-NULL	20	60	48.4	None
MEs3_4560_fragment_2	NULL	Bacteria-Firmicutes_A-Clostridia-Lachnospirales-Lachnospiraceae-NULL-NULL	60.4317	96.5517	91.5607	Complete
MEs3_4595	NULL	Bacteria-Bacteroidota-Bacteroidia-Bacteroidales-Bacteroidaceae-Prevotella-GUT_GENOME108259	50	12.9032	45.025	Low-quality
MEs3_4718	Myoviridae	Bacteria-Firmicutes_A-Clostridia-Oscillospirales-Oscillospiraceae-F23-B02-NULL	27.2727	13.6364	40.9333	None
MEs3_4845	Siphoviridae	Bacteria-Firmicutes_A-Clostridia-Monoglobales-UBA1381-CAG-41-GUT_GENOME000136	50	13.1579	98.42	Low-quality
MEs3_4886_fragment_1	Siphoviridae	Bacteria-Firmicutes_A-Clostridia-Lachnospirales-Lachnospiraceae-NULL-NULL	20.5882	16.2791	51.1714	None
MEs3_4898	Siphoviridae	Bacteria-Firmicutes_A-Clostridia-Lachnospirales-Lachnospiraceae-NULL-NULL	81.25	25	92.4462	Low-quality
MEs3_5032	Siphoviridae	Bacteria-Firmicutes_A-Clostridia-Oscillospirales-Ruminococcaceae-Faecalibacterium-GUT_GENOME247791	89.2857	44.6429	93.692	Low-quality
MEs3_5047	Siphoviridae	Bacteria-Firmicutes_A-Clostridia-Lachnospirales-Lachnospiraceae-NULL-NULL	90	36.7347	97.0778	Low-quality
MEs3_5052	NULL	Bacteria-Firmicutes_A-Clostridia-Oscillospirales-NULL-NULL-NULL	100	24.1379	97.4429	None
MEs3_5223	Siphoviridae	Bacteria-Bacteroidota-Bacteroidia-Bacteroidales-Bacteroidaceae-Bacteroides-NULL	57.1429	13.3333	96.275	None
MEs3_5346	Siphoviridae	Bacteria-Firmicutes_A-Clostridia-Oscillospirales-Ruminococcaceae-Gemmiger-GUT_GENOME251083	16.2791	21.875	50.5714	Low-quality
MEs3_5362	Inoviridae	None	50	28.5714	40.85	Low-quality
MEs3_5435	Myoviridae	Bacteria-Firmicutes_A-Clostridia-Oscillospirales-NULL-NULL-NULL	57.1429	10.8108	56.9	None
MEs3_5446	Siphoviridae	Bacteria-Firmicutes_A-Clostridia-Oscillospirales-Oscillospiraceae-NULL-NULL	60	11.1111	47.6667	Low-quality
MEs3_5464	crAss-phage	Bacteria-Bacteroidota-Bacteroidia-Bacteroidales-Bacteroidaceae-Bacteroides-GUT_GENOME096083	88.4354	80.2469	95.6415	Medium-quality
MEs3_5530	Siphoviridae	Bacteria-Firmicutes_A-Clostridia-Oscillospirales-Oscillospiraceae-Flavonifractor-GUT_GENOME000518	83.3333	31.9149	99.6533	Medium-quality
MEs3_5535_fragment_1	NULL	Bacteria-Bacteroidota-Bacteroidia-Bacteroidales-Bacteroidaceae-NULL-NULL	87.5	77.7778	97.8683	Medium-quality
MEs3_5570	Myoviridae	Bacteria-Firmicutes_A-Clostridia-Monoglobales-UBA1381-CAG-41-GUT_GENOME000136	100	25	98.3833	Low-quality
MEs3_5607	Myoviridae	Bacteria-Firmicutes_A-Clostridia-Lachnospirales-Lachnospiraceae-Clostridium_M-NULL	75	11.7647	96.9667	None
MEs3_564	Siphoviridae	Bacteria-Firmicutes_A-Clostridia-Oscillospirales-Oscillospiraceae-NULL-NULL	91.6667	18.3333	82.8182	Low-quality
MEs3_5645	Siphoviridae	None	89.2857	46.2963	56.436	Low-quality
MEs3_5709	Siphoviridae	Bacteria-Firmicutes_A-Clostridia-Lachnospirales-Lachnospiraceae-NULL-NULL	100	25.9259	60.2714	Low-quality
MEs3_5730	Siphoviridae	Bacteria-Firmicutes_A-Clostridia-Lachnospirales-Lachnospiraceae-Blautia_A-GUT_GENOME001147	80	17.0213	86.4375	Medium-quality
MEs3_5779	NULL	Bacteria-Firmicutes_A-Clostridia-Oscillospirales-Oscillospiraceae-CAG-83-GUT_GENOME176098	16.6667	12.5	26.5	None
MEs3_5807	NULL	Bacteria-Bacteroidota-Bacteroidia-Bacteroidales-Bacteroidaceae-Bacteroides-NULL	83.0986	86.7647	95.0593	Medium-quality
MEs3_5885	Myoviridae	None	85.7143	13.9535	59.3833	Low-quality
MEs3_59	Myoviridae	Bacteria-Firmicutes_A-Clostridia-Oscillospirales-Butyricicoccaceae-Agathobaculum-GUT_GENOME001016	100	13.7931	47.3	Low-quality
MEs3_591_fragment_1	Myoviridae	Bacteria-Firmicutes_A-Clostridia-Lachnospirales-Lachnospiraceae-Clostridium_M-NULL	65	41.9355	66.1692	Low-quality
MEs3_5954	Siphoviridae	Bacteria-Firmicutes_A-Clostridia-Lachnospirales-Lachnospiraceae-Clostridium_M-NULL	100	21.7391	83.72	Low-quality
MEs3_5960_fragment_1	Siphoviridae	Bacteria-Firmicutes_A-Clostridia-Lachnospirales-Lachnospiraceae-Faecalicatena-GUT_GENOME096210	30	30	45.4667	Low-quality
MEs3_5962	Siphoviridae	Bacteria-Firmicutes_A-Clostridia-NULL-NULL-NULL-NULL	75	50.7692	94.5424	Low-quality
MEs3_5976_fragment_1	Myoviridae	Bacteria-Firmicutes_A-Clostridia-Lachnospirales-Lachnospiraceae-NULL-NULL	50	36	43.9333	High-quality
MEs3_6226	NULL	Bacteria-Firmicutes_A-Clostridia-Lachnospirales-Lachnospiraceae-Clostridium_M-GUT_GENOME096538	100	20	75.68	Low-quality
MEs3_6309_fragment_1	NULL	Bacteria-Bacteroidota-Bacteroidia-Bacteroidales-Rikenellaceae-Alistipes-GUT_GENOME095971	57.1429	88	99.3295	Medium-quality
MEs3_6314_fragment_9	crAss-phage	Bacteria-Bacteroidota-Bacteroidia-Bacteroidales-Rikenellaceae-Alistipes-GUT_GENOME000285	43.8596	62.5	64.552	None
MEs3_6377	Siphoviridae	Bacteria-Firmicutes_A-Clostridia-Lachnospirales-Lachnospiraceae-Anaerostipes-GUT_GENOME147149	77.2727	87.1795	92.9941	Medium-quality
MEs3_6470	Siphoviridae	Bacteria-NULL-NULL-NULL-NULL-NULL-NULL	100	26.087	85.1167	Low-quality
MEs3_6578	Siphoviridae	Bacteria-Firmicutes_A-Clostridia-Lachnospirales-Lachnospiraceae-NULL-NULL	88.8889	26.2295	89.7812	Low-quality
MEs3_6591	Myoviridae	Bacteria-Firmicutes-Bacilli-Erysipelotrichales-Erysipelatoclostridiaceae-Erysipelatoclostridium-GUT_GENOME000196	76.4706	98.1132	96.4192	Medium-quality
MEs3_676_fragment_1	Siphoviridae	Bacteria-Firmicutes_A-Clostridia-Lachnospirales-Lachnospiraceae-Dorea-NULL	35.5932	84	90.5429	Medium-quality
MEs3_6894	Siphoviridae	Bacteria-Bacteroidota-Bacteroidia-Bacteroidales-NULL-NULL-NULL	60	12	46.9	Low-quality
MEs3_6921	Microviridae	Bacteria-NULL-NULL-NULL-NULL-NULL-NULL	12.5	11.1111	41.5	None
MEs3_7012	NULL	Bacteria-Firmicutes_A-Clostridia-Lachnospirales-Lachnospiraceae-NULL-NULL	62.5	23.8095	43.96	None
MEs3_7014_fragment_1	Siphoviridae	None	13.6364	12.5	59.5667	Low-quality
MEs3_702	Myoviridae	Bacteria-Firmicutes_A-Clostridia-Lachnospirales-Lachnospiraceae-NULL-NULL	85.4167	68.3333	97.7146	Medium-quality
MEs3_7025	Siphoviridae	Bacteria-Firmicutes_A-Clostridia-Peptostreptococcales-Peptostreptococcaceae-Intestinibacter-GUT_GENOME000245	100	13.3333	70.525	Low-quality
MEs3_722	Siphoviridae	Bacteria-Firmicutes_A-Clostridia-Peptostreptococcales-Peptostreptococcaceae-Intestinibacter-NULL	100	11.8644	97.3857	Low-quality
MEs3_7294	Siphoviridae	Bacteria-Bacteroidota-Bacteroidia-Bacteroidales-Bacteroidaceae-Bacteroides-GUT_GENOME096203	82.6087	86.3636	88.3368	Low-quality
MEs3_7536_fragment_1	NULL	Bacteria-Firmicutes_A-Clostridia-Oscillospirales-Oscillospiraceae-ER4-NULL	16.6667	12.5	37.95	Low-quality
MEs3_7564	Siphoviridae	Bacteria-Firmicutes_A-Clostridia-Oscillospirales-Ruminococcaceae-Gemmiger-GUT_GENOME251083	100	25	85.7714	Low-quality
MEs3_7622_fragment_2	NULL	Bacteria-Firmicutes_A-Clostridia-Lachnospirales-Lachnospiraceae-NULL-NULL	18.1818	20	57.3	Low-quality
MEs3_7627	Siphoviridae	Bacteria-Firmicutes_A-Clostridia-Lachnospirales-Lachnospiraceae-Blautia_A-GUT_GENOME096067	87.5	63.6364	85.3029	Medium-quality
MEs3_7715	Siphoviridae	Bacteria-Firmicutes_A-Clostridia-Oscillospirales-Ruminococcaceae-Ruthenibacterium-GUT_GENOME239663	87.5	25	71.8143	Low-quality
MEs3_7821	Myoviridae	Bacteria-Firmicutes_A-Clostridia-Oscillospirales-Butyricicoccaceae-Agathobaculum-NULL	100	13.8889	55.3	Low-quality
MEs3_7892_fragment_4	Siphoviridae	Bacteria-Firmicutes_A-Clostridia-Oscillospirales-Oscillospiraceae-ER4-GUT_GENOME239684	19.697	40.625	53.8846	None
MEs3_7947_fragment_1	Myoviridae	Bacteria-Firmicutes_A-Clostridia-Oscillospirales-Oscillospiraceae-NULL-NULL	70.9677	55	95.2773	Low-quality
MEs3_80	Siphoviridae	Bacteria-Firmicutes_A-Clostridia-Lachnospirales-Lachnospiraceae-Blautia_A-GUT_GENOME001147	83.3333	16.129	95.96	Low-quality
MEs3_807_fragment_1	NULL	Bacteria-Firmicutes_A-Clostridia-Lachnospirales-Lachnospiraceae-Anaerostipes-GUT_GENOME147149	59.9034	91.1765	93.0065	Medium-quality
MEs3_8073	Siphoviridae	Bacteria-Bacteroidota-Bacteroidia-Bacteroidales-Bacteroidaceae-NULL-NULL	66.6667	100	84.5607	None
MEs3_8095	NULL	Bacteria-Firmicutes_A-Clostridia-Lachnospirales-NULL-NULL-NULL	50	12	80.3	Low-quality
MEs3_8199	Siphoviridae	Bacteria-Firmicutes_A-Clostridia-Lachnospirales-Lachnospiraceae-NULL-NULL	55.5556	20.8333	58.28	Low-quality
MEs3_8205	NULL	Bacteria-Firmicutes_A-Clostridia-Lachnospirales-Lachnospiraceae-NULL-NULL	60	10.7143	53.9	None
MEs3_8336	NULL	Bacteria-Firmicutes_A-Clostridia-Lachnospirales-Lachnospiraceae-Anaerostipes-NULL	100	64	95.275	Low-quality
MEs3_8427	NULL	Bacteria-Bacteroidota-Bacteroidia-Bacteroidales-Bacteroidaceae-Bacteroides-GUT_GENOME096083	66.6667	17.6471	62.6	Low-quality
MEs3_8484	NULL	Bacteria-Firmicutes_A-Clostridia-Lachnospirales-Lachnospiraceae-NULL-NULL	33.3333	27.2727	57.7667	High-quality
MEs3_8488	Siphoviridae	Bacteria-Bacteroidota-Bacteroidia-Bacteroidales-Bacteroidaceae-Bacteroides-GUT_GENOME096083	100	45	63.3333	Low-quality
MEs3_8496_fragment_1	NULL	Bacteria-Firmicutes_A-Clostridia-Oscillospirales-Oscillospiraceae-Flavonifractor-GUT_GENOME000518	12.5	22.2222	41.3	Low-quality
MEs3_8507_fragment_1	NULL	Bacteria-Desulfobacterota_A-Desulfovibrionia-Desulfovibrionales-Desulfovibrionaceae-Bilophila-GUT_GENOME096166	50	36.8421	95.4214	Low-quality
MEs3_8521	NULL	Bacteria-Firmicutes_A-Clostridia-Lachnospirales-Lachnospiraceae-NULL-NULL	100	14.2857	76.6286	Low-quality
MEs3_8594	Inoviridae	Bacteria-Firmicutes_A-Clostridia-Lachnospirales-Lachnospiraceae-Hungatella-GUT_GENOME000133	91.6667	100	93.9273	None
MEs3_862	Siphoviridae	Bacteria-Firmicutes_A-Clostridia-Lachnospirales-Lachnospiraceae-Anaerostipes-NULL	88.8889	31.3725	82.0563	Low-quality
MEs3_8637	NULL	Bacteria-Firmicutes_A-Clostridia-Oscillospirales-Ruminococcaceae-Ruthenibacterium-GUT_GENOME239663	83.3333	15.625	96.6	Low-quality
MEs3_8704	Siphoviridae	Bacteria-Firmicutes_A-Clostridia-Oscillospirales-Ruminococcaceae-Faecalibacterium-NULL	94.7368	75	99.9167	Low-quality
MEs3_8912	NULL	Bacteria-NULL-NULL-NULL-NULL-NULL-NULL	40	20	53.95	None
MEs3_8924	Siphoviridae	Bacteria-Firmicutes_A-Clostridia-Lachnospirales-Lachnospiraceae-Blautia_A-NULL	68	60.7143	88.2412	Low-quality
MEs3_8969	NULL	Bacteria-Firmicutes_A-Clostridia-Oscillospirales-Ruminococcaceae-Ruminococcus_D-GUT_GENOME140786	20	20	47.1	None
MEs3_9124	Siphoviridae	Bacteria-Firmicutes_A-Clostridia-Lachnospirales-Lachnospiraceae-Blautia_A-GUT_GENOME000676	57.1429	66.6667	91.5438	Low-quality
MEs3_9129	Siphoviridae	None	36.8421	17.5	52.9	Low-quality
MEs3_9207_fragment_2	Siphoviridae	Bacteria-Bacteroidota-Bacteroidia-Bacteroidales-Tannerellaceae-Parabacteroides-GUT_GENOME143131	66.6667	17.3913	84.8	Medium-quality
MEs3_9508	Myoviridae	Bacteria-Firmicutes_A-Clostridia-NULL-NULL-NULL-NULL	68.75	22.9167	100	None
MEs3_9606	Siphoviridae	Bacteria-Firmicutes_A-Clostridia-Oscillospirales-Acutalibacteraceae-Clostridium_A-GUT_GENOME000268	75	23.6842	93.7	Low-quality
MEs3_9643	Siphoviridae	Bacteria-Firmicutes_A-Clostridia-Oscillospirales-Oscillospiraceae-CAG-103-GUT_GENOME096701	60	23.0769	55.6	Low-quality
MEs3_9722	Myoviridae	Bacteria-Firmicutes_A-Clostridia-Lachnospirales-Lachnospiraceae-Clostridium_M-NULL	100	13.7931	60.1	Low-quality
MEs3_9755	Microviridae	Bacteria-Firmicutes_A-Clostridia-Oscillospirales-Oscillospiraceae-ER4-GUT_GENOME159035	16.6667	16.6667	83.6	None
MEs3_9759	Siphoviridae	Bacteria-Firmicutes_A-Clostridia-Peptostreptococcales-Peptostreptococcaceae-Intestinibacter-NULL	100	10.1695	97.9667	None
MEs3_9786	Siphoviridae	Bacteria-Firmicutes_A-Clostridia-Lachnospirales-Lachnospiraceae-Blautia_A-GUT_GENOME000004	75	14.2857	63.1	Low-quality
MEs3_9823	NULL	Bacteria-Firmicutes_A-Clostridia-Oscillospirales-Acutalibacteraceae-Clostridium_A-GUT_GENOME000268	100	13.7931	98.425	Low-quality
MEs3_9855	NULL	Bacteria-Firmicutes_A-Clostridia-Lachnospirales-Lachnospiraceae-NULL-NULL	94.1176	10.3896	94.5875	None
MEs3_9926	NULL	None	33.3333	16.6667	47.4	None
MEs4_10007_fragment_1	Myoviridae	Bacteria-Proteobacteria-Gammaproteobacteria-Burkholderiales-Burkholderiaceae-Sutterella-GUT_GENOME096259	64.6341	74.6479	91.3925	Medium-quality
MEs4_10045	Myoviridae	Bacteria-Firmicutes_C-Negativicutes-Selenomonadales-Selenomonadaceae-Megamonas-GUT_GENOME140251	82.8571	95.082	99.9379	Low-quality
MEs4_10317	Siphoviridae	Bacteria-Bacteroidota-Bacteroidia-Bacteroidales-Bacteroidaceae-Bacteroides_B-GUT_GENOME143505	100	14.2857	99.55	Low-quality
MEs4_1045_fragment_2	Siphoviridae	Bacteria-Firmicutes_A-Clostridia-Lachnospirales-Lachnospiraceae-Roseburia-GUT_GENOME001770	33.3333	81.25	91.3769	Medium-quality
MEs4_10458	Siphoviridae	Bacteria-Firmicutes_A-Clostridia-Oscillospirales-Ruminococcaceae-Gemmiger-GUT_GENOME000367	50	11.1111	93.8	None
MEs4_10685	Siphoviridae	None	14.2857	11.1111	22.3	None
MEs4_10702	Siphoviridae	Bacteria-Firmicutes_A-Clostridia-Oscillospirales-Acutalibacteraceae-UBA1417-GUT_GENOME238522	90	37.5	94.9111	Low-quality
MEs4_10865	Siphoviridae	Bacteria-Firmicutes_A-Clostridia-Lachnospirales-Lachnospiraceae-Lachnospira-GUT_GENOME000237	100	14.8148	86.175	Low-quality
MEs4_10874	Siphoviridae	Bacteria-Bacteroidota-Bacteroidia-Bacteroidales-Bacteroidaceae-Bacteroides_B-GUT_GENOME143505	55	23.4043	91.6636	Low-quality
MEs4_10903	Siphoviridae	Bacteria-Firmicutes_A-Clostridia-Lachnospirales-Lachnospiraceae-Blautia_A-NULL	65	29.5455	82.1846	Medium-quality
MEs4_11126	Podoviridae	Bacteria-Proteobacteria-Gammaproteobacteria-Enterobacterales-Enterobacteriaceae-NULL-NULL	100	13.7931	70.8	Low-quality
MEs4_11150	NULL	Bacteria-Bacteroidota-Bacteroidia-Bacteroidales-Bacteroidaceae-Bacteroides_B-GUT_GENOME143505	78.8732	85.2792	94.2958	Complete
MEs4_11283_fragment_2	Myoviridae	Bacteria-Firmicutes_C-Negativicutes-Selenomonadales-Selenomonadaceae-Megamonas-GUT_GENOME140251	78.7234	78.7234	94.8865	Low-quality
MEs4_11406	NULL	Bacteria-Firmicutes_C-Negativicutes-NULL-NULL-NULL-NULL	85.7143	64.2857	50.7778	Low-quality
MEs4_11439_fragment_1	NULL	None	40	42.8571	46.1167	Low-quality
MEs4_1145	Siphoviridae	Bacteria-Firmicutes_A-Clostridia-NULL-NULL-NULL-NULL	72.7273	23.5294	65.025	Low-quality
MEs4_11528	Siphoviridae	Bacteria-Firmicutes_A-Clostridia-Oscillospirales-Ruminococcaceae-Ruminococcus-GUT_GENOME116311	86.6667	48.1481	60.1538	Low-quality
MEs4_11868	Myoviridae	None	75	11.5385	79.2	Low-quality
MEs4_11915	NULL	None	44.4444	21.0526	48.125	Low-quality
MEs4_12	Podoviridae	Bacteria-Desulfobacterota_A-Desulfovibrionia-Desulfovibrionales-Desulfovibrionaceae-Bilophila-GUT_GENOME096166	60	15	58.0667	Low-quality
MEs4_12006	Siphoviridae	Bacteria-Firmicutes_A-Clostridia-NULL-NULL-NULL-NULL	100	19.2308	76.06	Low-quality
MEs4_12012	Siphoviridae	Bacteria-Firmicutes_A-Clostridia-Peptostreptococcales-Anaerovoracaceae-UBA1191-GUT_GENOME253944	90	18	94.0111	Low-quality
MEs4_12057	Siphoviridae	Bacteria-Firmicutes_A-Clostridia-Lachnospirales-Lachnospiraceae-Eubacterium_E-GUT_GENOME000299	83.3333	11.6279	94.54	Medium-quality
MEs4_12060	NULL	Bacteria-Desulfobacterota_A-Desulfovibrionia-Desulfovibrionales-Desulfovibrionaceae-Bilophila-GUT_GENOME096166	20.6897	17.1429	37.6167	Medium-quality
MEs4_12089_fragment_1	Siphoviridae	Bacteria-Firmicutes_A-Clostridia-Oscillospirales-Acutalibacteraceae-NULL-NULL	53.3333	16.6667	84.825	None
MEs4_12174_fragment_3	Siphoviridae	Bacteria-Firmicutes_A-Clostridia-Oscillospirales-Oscillospiraceae-ER4-GUT_GENOME239684	18.1818	12.5	27.3	None
MEs4_1239	crAss-phage	Bacteria-Bacteroidota-Bacteroidia-Bacteroidales-Tannerellaceae-Parabacteroides-GUT_GENOME000192	66.6667	47.619	90.085	Low-quality
MEs4_12429	Siphoviridae	Bacteria-Firmicutes_A-Clostridia-Oscillospirales-Ruminococcaceae-Ruminococcus_C-GUT_GENOME086787	81.25	33.3333	75.0769	Low-quality
MEs4_1254_fragment_1	Myoviridae	Bacteria-Firmicutes_A-Clostridia-Oscillospirales-Ruminococcaceae-Faecalibacterium-NULL	40.3846	87.5	95.0429	Low-quality
MEs4_12953_fragment_1	NULL	None	33.3333	58.3333	41.7	Low-quality
MEs4_12977	NULL	Bacteria-Firmicutes_A-Clostridia-Lachnospirales-Lachnospiraceae-NULL-NULL	77.9661	92	92.413	Low-quality
MEs4_13029	NULL	Bacteria-Bacteroidota-Bacteroidia-Bacteroidales-NULL-NULL-NULL	90	92.3077	93.7306	Low-quality
MEs4_13032	Siphoviridae	Bacteria-Firmicutes_A-Clostridia-Oscillospirales-Ruminococcaceae-Faecalibacterium-NULL	95.2381	25.3165	93.535	Low-quality
MEs4_13294	Siphoviridae	Bacteria-Firmicutes_A-Clostridia-Lachnospirales-Lachnospiraceae-Blautia_A-GUT_GENOME000004	83.3333	12.5	99.52	Low-quality
MEs4_13329	Siphoviridae	Bacteria-Firmicutes_A-Clostridia-Oscillospirales-Acutalibacteraceae-NULL-GUT_GENOME158621	53.5714	57.6923	86.62	Low-quality
MEs4_13370	NULL	Bacteria-Bacteroidota-Bacteroidia-Bacteroidales-Bacteroidaceae-Bacteroides_B-GUT_GENOME143505	27.8689	53.125	75.4471	None
MEs4_13426	NULL	Bacteria-Bacteroidota-Bacteroidia-Bacteroidales-Bacteroidaceae-Bacteroides_A-NULL	75	34.8837	82.8867	Low-quality
MEs4_13464	NULL	Bacteria-Bacteroidota-Bacteroidia-Bacteroidales-Tannerellaceae-Parabacteroides-GUT_GENOME143131	45	27.2727	98.5778	Low-quality
MEs4_13471	NULL	Bacteria-Firmicutes_A-Clostridia-Oscillospirales-Butyricicoccaceae-Agathobaculum-GUT_GENOME001016	88.8889	30.7692	82.2375	Low-quality
MEs4_13502	Myoviridae	Bacteria-Firmicutes_A-Clostridia-Oscillospirales-Acutalibacteraceae-UBA1691-GUT_GENOME252930	88.2353	33.3333	67.0467	Low-quality
MEs4_13608	NULL	Bacteria-Bacteroidota-Bacteroidia-Bacteroidales-Bacteroidaceae-Bacteroides-GUT_GENOME001418	50	10.5263	55.05	Low-quality
MEs4_13829	NULL	Bacteria-Firmicutes_A-Clostridia-Lachnospirales-Lachnospiraceae-Roseburia-NULL	68	44.7368	83.9	None
MEs4_13908	crAss-phage	Bacteria-Bacteroidota-Bacteroidia-Bacteroidales-Tannerellaceae-Parabacteroides-GUT_GENOME143131	85.2273	90.3614	90.996	Medium-quality
MEs4_13947	Siphoviridae	Bacteria-Proteobacteria-Gammaproteobacteria-Enterobacterales-Enterobacteriaceae-Escherichia-GUT_GENOME144544	100	11.6279	89.36	Low-quality
MEs4_13977_fragment_1	Microviridae	Bacteria-Firmicutes_A-Clostridia-Oscillospirales-Oscillospiraceae-Flavonifractor-GUT_GENOME000518	16.6667	16.6667	46.3	Low-quality
MEs4_13983_fragment_2	NULL	Bacteria-Firmicutes_A-Clostridia-Lachnospirales-Lachnospiraceae-NULL-NULL	10.8527	10.2941	45.05	Low-quality
MEs4_14137	Myoviridae	Bacteria-Proteobacteria-Gammaproteobacteria-Enterobacterales-Enterobacteriaceae-NULL-NULL	83.3333	12.5	89.22	Low-quality
MEs4_14455	Siphoviridae	Bacteria-Proteobacteria-Gammaproteobacteria-Enterobacterales-Enterobacteriaceae-Escherichia-GUT_GENOME144544	66.6667	15	86.3167	Low-quality
MEs4_14626	Siphoviridae	Bacteria-Bacteroidota-Bacteroidia-Bacteroidales-NULL-NULL-NULL	100	20	99.4286	None
MEs4_14727	Microviridae	None	25	14.2857	43	Low-quality
MEs4_14898	NULL	Bacteria-Firmicutes_A-Clostridia-Oscillospirales-Oscillospiraceae-NULL-NULL	16.6667	20	70.2	None
MEs4_15008	NULL	Bacteria-Firmicutes_A-Clostridia-Oscillospirales-Butyricicoccaceae-Agathobaculum-GUT_GENOME001016	88.8889	23.5294	87.225	Low-quality
MEs4_15011	Siphoviridae	None	83.3333	16.6667	80.46	Low-quality
MEs4_1506	Podoviridae	Bacteria-Proteobacteria-Gammaproteobacteria-Enterobacterales-Enterobacteriaceae-Escherichia-GUT_GENOME144544	46.6667	31.1111	94.1357	Low-quality
MEs4_15103_fragment_1	Myoviridae	Bacteria-Firmicutes_A-Clostridia-Oscillospirales-Oscillospiraceae-NULL-NULL	52.6316	21.7391	77.27	None
MEs4_15300	Siphoviridae	Bacteria-Firmicutes_A-Clostridia-Oscillospirales-Acutalibacteraceae-CAG-177-GUT_GENOME025676	83.3333	15.625	64.24	Low-quality
MEs4_15340	NULL	Bacteria-Firmicutes_A-Clostridia-NULL-NULL-NULL-NULL	79.5455	60.3448	90.2	Low-quality
MEs4_15348	crAss-phage	Bacteria-Bacteroidota-Bacteroidia-Bacteroidales-Bacteroidaceae-NULL-NULL	50	14.2857	86.225	None
MEs4_15502	NULL	Bacteria-Firmicutes_A-Clostridia-Lachnospirales-Lachnospiraceae-NULL-NULL	16.6667	11.1111	35.7	None
MEs4_15547	Siphoviridae	Bacteria-Firmicutes_A-Clostridia-Lachnospirales-Lachnospiraceae-NULL-NULL	64.9351	43.1034	91.79	Medium-quality
MEs4_15555	Myoviridae	Bacteria-Firmicutes_A-Clostridia-Oscillospirales-Ruminococcaceae-Faecalibacterium-GUT_GENOME147678	100	19.403	86.5308	Medium-quality
MEs4_15572	Myoviridae	Bacteria-Firmicutes_A-Clostridia-Oscillospirales-Ruminococcaceae-Faecalibacterium-NULL	90	16.9811	92.3	Medium-quality
MEs4_15574	NULL	Bacteria-Desulfobacterota_A-Desulfovibrionia-Desulfovibrionales-Desulfovibrionaceae-Bilophila-GUT_GENOME096166	62.5	65.2174	74	Low-quality
MEs4_156	Siphoviridae	Bacteria-Firmicutes_A-Clostridia-Lachnospirales-Lachnospiraceae-Blautia_A-NULL	32.8767	88.8889	82.7583	Low-quality
MEs4_15687	NULL	Bacteria-Bacteroidota-Bacteroidia-Bacteroidales-Tannerellaceae-Parabacteroides-GUT_GENOME000192	72.2222	32.5	98.5	Low-quality
MEs4_15705	Podoviridae	Bacteria-Proteobacteria-Gammaproteobacteria-Burkholderiales-Burkholderiaceae-Sutterella-GUT_GENOME096276	33.3333	12.5	53.3	Low-quality
MEs4_15706	Siphoviridae	Bacteria-Firmicutes_A-Clostridia-Oscillospirales-Ruminococcaceae-Faecalibacterium-NULL	100	11.3924	89.5889	Low-quality
MEs4_15714	NULL	Bacteria-Bacteroidota-Bacteroidia-Bacteroidales-Barnesiellaceae-Barnesiella-GUT_GENOME000682	100	20.8955	94.5071	Low-quality
MEs4_15781	NULL	Bacteria-Firmicutes_A-Clostridia-Oscillospirales-Ruminococcaceae-Faecalibacterium-NULL	100	19.0476	90.425	Low-quality
MEs4_15842	NULL	Bacteria-Desulfobacterota_A-Desulfovibrionia-Desulfovibrionales-Desulfovibrionaceae-Bilophila-GUT_GENOME096166	100	12.9032	60.425	Low-quality
MEs4_1606	NULL	Bacteria-Bacteroidota-Bacteroidia-Bacteroidales-NULL-NULL-NULL	90	25.7143	63.9667	None
MEs4_16075	Siphoviridae	Bacteria-Firmicutes_A-Clostridia-Lachnospirales-Lachnospiraceae-NULL-NULL	53.5714	25.4237	87.2667	Complete
MEs4_16117	Siphoviridae	Bacteria-Firmicutes_A-Clostridia-Oscillospirales-Oscillospiraceae-CAG-83-NULL	61.1111	27.5	85.4091	Low-quality
MEs4_16141	Siphoviridae	Bacteria-Firmicutes_A-Clostridia-NULL-NULL-NULL-NULL	57.1429	15.3846	69.65	None
MEs4_16144	Siphoviridae	Bacteria-Firmicutes_A-Clostridia-Oscillospirales-Oscillospiraceae-CAG-83-NULL	68.75	27.5	93.2182	Low-quality
MEs4_16219	NULL	Bacteria-Bacteroidota-Bacteroidia-Bacteroidales-Bacteroidaceae-Bacteroides-GUT_GENOME096083	78.5714	23.913	89.7	None
MEs4_1623	NULL	Bacteria-Bacteroidota-Bacteroidia-Bacteroidales-Bacteroidaceae-Bacteroides_B-GUT_GENOME143505	28.5714	12.5	76.65	Low-quality
MEs4_16276	Siphoviridae	Bacteria-Bacteroidota-Bacteroidia-Bacteroidales-Bacteroidaceae-Bacteroides_B-GUT_GENOME143505	43.75	16.6667	69	Medium-quality
MEs4_16294	NULL	Bacteria-Firmicutes_A-Clostridia-Lachnospirales-Lachnospiraceae-NULL-NULL	50	10.7143	52.5667	None
MEs4_16430	Siphoviridae	Bacteria-Firmicutes_A-Clostridia-Oscillospirales-Oscillospiraceae-CAG-103-GUT_GENOME096701	100	15.3846	58.975	Low-quality
MEs4_16543	Siphoviridae	Bacteria-Firmicutes_A-Clostridia-Oscillospirales-Ruminococcaceae-Faecalibacterium-NULL	62.069	22.7848	70.6556	Low-quality
MEs4_16667	NULL	Bacteria-Firmicutes_A-Clostridia-Oscillospirales-Acutalibacteraceae-CAG-177-GUT_GENOME025676	73.0769	95	94.7947	Medium-quality
MEs4_16670	NULL	Bacteria-Firmicutes_A-Clostridia-Lachnospirales-Lachnospiraceae-NULL-NULL	23.0769	13.0435	86.4333	None
MEs4_16732	Siphoviridae	None	80	13.3333	65.9	Low-quality
MEs4_16740	Siphoviridae	Bacteria-Firmicutes_A-Clostridia-Lachnospirales-Lachnospiraceae-Lachnospira-NULL	83.3333	13.1579	97.92	Low-quality
MEs4_16755	Siphoviridae	Bacteria-Firmicutes_A-Clostridia-Lachnospirales-Lachnospiraceae-NULL-NULL	33.3333	14.2857	38.3667	Low-quality
MEs4_16757	NULL	Bacteria-Bacteroidota-Bacteroidia-Bacteroidales-Rikenellaceae-NULL-NULL	100	16.6667	96.9625	Low-quality
MEs4_17043	Siphoviridae	Bacteria-Firmicutes_A-Clostridia-Oscillospirales-Butyricicoccaceae-Agathobaculum-GUT_GENOME001016	85.7143	27.2727	94.5333	Low-quality
MEs4_17173	Siphoviridae	Bacteria-NULL-NULL-NULL-NULL-NULL-NULL	87.5	28	53.9857	Low-quality
MEs4_17181	Siphoviridae	Bacteria-Firmicutes_A-Clostridia-Oscillospirales-Ruminococcaceae-Ruminococcus_F-GUT_GENOME096196	83.3333	19.2308	61.82	Low-quality
MEs4_1724_fragment_2	Siphoviridae	Bacteria-Firmicutes_A-Clostridia-Oscillospirales-Oscillospiraceae-ER4-GUT_GENOME239684	38.5714	90	84.0481	Medium-quality
MEs4_17241	NULL	Bacteria-Firmicutes_A-Clostridia-Oscillospirales-Oscillospiraceae-CAG-83-GUT_GENOME176098	16.6667	12.5	39.9	None
MEs4_17276	NULL	Bacteria-Firmicutes_A-Clostridia-Oscillospirales-Ruminococcaceae-Gemmiger-NULL	75	39.1304	93.9389	Medium-quality
MEs4_17315_fragment_2	Siphoviridae	Bacteria-Firmicutes_A-Clostridia-NULL-NULL-NULL-NULL	12.9412	44	51.9545	Complete
MEs4_17364	NULL	Bacteria-Bacteroidota-Bacteroidia-Bacteroidales-Bacteroidaceae-Bacteroides-GUT_GENOME143232	100	15.0943	61.05	None
MEs4_17395_fragment_1	Siphoviridae	Bacteria-Firmicutes_A-Clostridia-Oscillospirales-Oscillospiraceae-CAG-103-NULL	34.0909	83.3333	91.6	Medium-quality
MEs4_1741	NULL	Bacteria-Firmicutes_A-Clostridia-Oscillospirales-Ruminococcaceae-Faecalibacterium-NULL	58.6207	28.3333	88.5824	Low-quality
MEs4_17430	NULL	Bacteria-Firmicutes_A-Clostridia-Oscillospirales-Acutalibacteraceae-Clostridium_A-GUT_GENOME000268	84.6154	20.3704	93.3	Low-quality
MEs4_17517_fragment_2	NULL	Bacteria-Verrucomicrobiota-Verrucomicrobiae-Verrucomicrobiales-Akkermansiaceae-Akkermansia-GUT_GENOME143202	71.4286	100	79.045	Low-quality
MEs4_17559	Inoviridae	Bacteria-Firmicutes_A-Clostridia-Oscillospirales-Acutalibacteraceae-NULL-NULL	12.5	20	27.6	None
MEs4_17649	Siphoviridae	Bacteria-Firmicutes_A-Clostridia-Oscillospirales-Oscillospiraceae-NULL-NULL	56.5217	48.1481	59.2769	Low-quality
MEs4_17681	Myoviridae	Bacteria-NULL-NULL-NULL-NULL-NULL-NULL	50	16.129	48.74	Low-quality
MEs4_17730	Siphoviridae	Bacteria-Firmicutes_A-Clostridia-Lachnospirales-Lachnospiraceae-Dorea-NULL	92.3077	48	76.6333	Low-quality
MEs4_17844	Siphoviridae	Bacteria-Firmicutes_A-Clostridia-Lachnospirales-Lachnospiraceae-Lachnospira-NULL	100	18.1818	80.6	Low-quality
MEs4_17850	NULL	Bacteria-Firmicutes_A-Clostridia-Oscillospirales-Ruminococcaceae-Faecalibacterium-NULL	48.8889	73.3333	79.4364	Medium-quality
MEs4_17918	NULL	Bacteria-Bacteroidota-Bacteroidia-Bacteroidales-Bacteroidaceae-CAG-462-GUT_GENOME275347	50	11.1111	51.8	None
MEs4_18002_fragment_1	Myoviridae	Bacteria-Firmicutes_A-Clostridia-Oscillospirales-Oscillospiraceae-NULL-NULL	62.5	10.8696	72.82	None
MEs4_18037_fragment_1	Siphoviridae	Bacteria-Firmicutes_A-Clostridia-Oscillospirales-Ruminococcaceae-Faecalibacterium-GUT_GENOME000092	80	83.7209	81.8667	Medium-quality
MEs4_18086	Siphoviridae	Bacteria-Firmicutes_A-Clostridia-NULL-NULL-NULL-NULL	94.4444	21.519	99.9294	None
MEs4_18094	Siphoviridae	Bacteria-Bacteroidota-Bacteroidia-Bacteroidales-NULL-NULL-NULL	80	11.4286	51	None
MEs4_1813	Siphoviridae	Bacteria-Firmicutes_A-Clostridia-Oscillospirales-Ruminococcaceae-Faecalibacterium-NULL	55.5556	48.0769	89.768	Low-quality
MEs4_18211	NULL	Bacteria-Firmicutes_A-Clostridia-Oscillospirales-Ruminococcaceae-Ruminococcus_C-GUT_GENOME086787	100	23.0769	75	None
MEs4_18238	Myoviridae	Bacteria-Firmicutes_A-Clostridia-Lachnospirales-Lachnospiraceae-NULL-NULL	100	15.5556	96.7286	Low-quality
MEs4_18256	Siphoviridae	Bacteria-Firmicutes_A-Clostridia-Lachnospirales-Lachnospiraceae-NULL-NULL	100	16.6667	49.8	Low-quality
MEs4_18317_fragment_1	NULL	Bacteria-Fusobacteriota-Fusobacteriia-Fusobacteriales-Fusobacteriaceae-Fusobacterium_B-NULL	33.3333	75	55	Medium-quality
MEs4_18604	NULL	Bacteria-Bacteroidota-Bacteroidia-Bacteroidales-Bacteroidaceae-Prevotella-GUT_GENOME140299	41.6667	10.4167	94.56	Low-quality
MEs4_18609	NULL	Bacteria-Firmicutes_A-Clostridia-Lachnospirales-Lachnospiraceae-Blautia_A-GUT_GENOME000004	62.5	16.129	97.36	None
MEs4_18631	Microviridae	Bacteria-Bacteroidota-Bacteroidia-Bacteroidales-Bacteroidaceae-Bacteroides-GUT_GENOME096063	16.6667	20	44.4	Low-quality
MEs4_18643	Siphoviridae	Bacteria-Bacteroidota-Bacteroidia-Bacteroidales-NULL-NULL-NULL	85.7143	19.3548	70.9667	None
MEs4_18663	Podoviridae	Bacteria-Proteobacteria-Gammaproteobacteria-Enterobacterales-Enterobacteriaceae-Escherichia-GUT_GENOME144544	71.4286	22.7273	99.12	Low-quality
MEs4_18798_fragment_2	Siphoviridae	Bacteria-Firmicutes_A-Clostridia-Lachnospirales-Lachnospiraceae-Faecalicatena-GUT_GENOME096193	82.1429	89.3204	94.4543	Low-quality
MEs4_18877	Siphoviridae	Bacteria-Firmicutes_A-Clostridia-Oscillospirales-Ruminococcaceae-Faecalibacterium-NULL	88.8889	20.5128	85.375	Low-quality
MEs4_18895	Siphoviridae	Bacteria-Firmicutes_A-Clostridia-Oscillospirales-Oscillospiraceae-NULL-NULL	100	17.2414	92.97	Low-quality
MEs4_18903	Myoviridae	Bacteria-Proteobacteria-Gammaproteobacteria-Enterobacterales-Enterobacteriaceae-NULL-NULL	100	12.1212	99.225	Low-quality
MEs4_18919	NULL	Bacteria-Bacteroidota-Bacteroidia-Bacteroidales-Bacteroidaceae-Bacteroides-NULL	25	12.5	63.15	Low-quality
MEs4_18948	NULL	Bacteria-Firmicutes_A-Clostridia-Oscillospirales-Ruminococcaceae-Ruminococcus_C-GUT_GENOME086787	100	18.1818	47.975	Low-quality
MEs4_18950_fragment_2	Siphoviridae	Bacteria-Firmicutes_A-Clostridia-Lachnospirales-Lachnospiraceae-NULL-NULL	47.4138	28.3505	90.1982	Medium-quality
MEs4_18961	Siphoviridae	Bacteria-Firmicutes_A-Clostridia-Oscillospirales-Ruminococcaceae-Gemmiger-GUT_GENOME251083	53.8462	65.625	99.3524	Low-quality
MEs4_190_fragment_1	Microviridae	Bacteria-Bacteroidota-Bacteroidia-Bacteroidales-Bacteroidaceae-Bacteroides-GUT_GENOME239662	22.2222	20	67.7	Low-quality
MEs4_19202	Siphoviridae	Bacteria-Firmicutes_A-Clostridia-Lachnospirales-Lachnospiraceae-Lachnospira-GUT_GENOME000308	61.1111	32.3529	96.2364	Low-quality
MEs4_19206	Siphoviridae	Bacteria-Firmicutes_A-Clostridia-Lachnospirales-Lachnospiraceae-Lachnospira-NULL	100	19.0476	53.275	Low-quality
MEs4_1925	NULL	Bacteria-Bacteroidota-Bacteroidia-Bacteroidales-Marinifilaceae-Butyricimonas-GUT_GENOME156886	100	13.3333	72.425	Low-quality
MEs4_19254	Siphoviridae	None	25	11.1111	29.4	None
MEs4_19276	NULL	Bacteria-Firmicutes_A-Clostridia-Oscillospirales-Ruminococcaceae-Ruminococcus_C-GUT_GENOME086787	100	22.7273	90.54	Low-quality
MEs4_19388	NULL	Bacteria-Firmicutes_A-Clostridia-Oscillospirales-Oscillospiraceae-Lawsonibacter-NULL	83.3333	10.4167	95.08	Low-quality
MEs4_19567	Siphoviridae	Bacteria-Firmicutes_A-Clostridia-Lachnospirales-Lachnospiraceae-Blautia_A-NULL	100	17.3913	93.375	Low-quality
MEs4_19598	Siphoviridae	Bacteria-Proteobacteria-Gammaproteobacteria-Enterobacterales-Enterobacteriaceae-Escherichia-GUT_GENOME144544	90.3226	38.3562	89.0964	Low-quality
MEs4_19755	NULL	None	100	11.8644	100	None
MEs4_19960	NULL	None	45.4545	26.3158	42.16	None
MEs4_19965	Microviridae	None	66.6667	66.6667	92.65	Low-quality
MEs4_20	Podoviridae	Bacteria-Desulfobacterota_A-Desulfovibrionia-Desulfovibrionales-Desulfovibrionaceae-Bilophila-GUT_GENOME096166	60	15	78.1	Low-quality
MEs4_2004_fragment_4	Siphoviridae	Bacteria-Firmicutes_A-Clostridia-Lachnospirales-Lachnospiraceae-CAG-127-GUT_GENOME001029	60.1695	86.5854	88.162	None
MEs4_20209	Siphoviridae	Bacteria-Firmicutes_A-Clostridia-Lachnospirales-Lachnospiraceae-NULL-NULL	57.1429	16.6667	49.475	Low-quality
MEs4_20213	Siphoviridae	None	85	86.0759	89.4868	Complete
MEs4_20297	Siphoviridae	Bacteria-Bacteroidota-Bacteroidia-Bacteroidales-NULL-NULL-NULL	100	24	99.45	Low-quality
MEs4_20350	NULL	Bacteria-Firmicutes_A-Clostridia-Oscillospirales-Ruminococcaceae-Faecalibacterium-NULL	86.6667	61.9048	90.7	Low-quality
MEs4_20463	Siphoviridae	None	68.75	30.5556	71.8182	Low-quality
MEs4_20471	Siphoviridae	Bacteria-Firmicutes_A-Clostridia-Oscillospirales-Acutalibacteraceae-CAG-177-GUT_GENOME025676	44.4444	12.5	56.625	Low-quality
MEs4_20475	crAss-phage	Bacteria-Bacteroidota-Bacteroidia-Bacteroidales-Marinifilaceae-Odoribacter-GUT_GENOME001635	91.3043	10.4478	97.9048	Low-quality
MEs4_20674	Siphoviridae	Bacteria-Firmicutes_A-Clostridia-Lachnospirales-Lachnospiraceae-Eubacterium_G-GUT_GENOME001239	50	58.3333	57.4286	Complete
MEs4_20732	Siphoviridae	None	44.4444	14.2857	54.825	Low-quality
MEs4_20920	NULL	Bacteria-Desulfobacterota_A-Desulfovibrionia-Desulfovibrionales-Desulfovibrionaceae-Bilophila-GUT_GENOME096166	61.1111	33.3333	94.7	Low-quality
MEs4_2093	NULL	Bacteria-Firmicutes_A-Clostridia-Lachnospirales-Lachnospiraceae-NULL-NULL	68.75	18.0328	84.2818	Complete
MEs4_2094	Siphoviridae	Bacteria-Firmicutes_A-Clostridia-Oscillospirales-Ruminococcaceae-Faecalibacterium-GUT_GENOME247791	60	15	47	Low-quality
MEs4_21005	NULL	Bacteria-Bacteroidota-Bacteroidia-Bacteroidales-Marinifilaceae-Odoribacter-GUT_GENOME001635	59.322	71.4286	95.3743	Low-quality
MEs4_21015	NULL	Bacteria-Bacteroidota-Bacteroidia-Bacteroidales-NULL-NULL-NULL	90	14.7541	81.0222	Low-quality
MEs4_21074	NULL	Bacteria-Desulfobacterota_A-Desulfovibrionia-Desulfovibrionales-Desulfovibrionaceae-Bilophila-GUT_GENOME096166	75	15.7895	90.6167	Low-quality
MEs4_21187	Myoviridae	Bacteria-Firmicutes_A-Clostridia-Lachnospirales-Lachnospiraceae-Blautia_A-GUT_GENOME000676	84.2105	51.6129	60.3	Low-quality
MEs4_21311	NULL	Bacteria-Proteobacteria-Alphaproteobacteria-RF32-CAG-239-51-20-GUT_GENOME121515	66.6667	97.6744	98.1548	Medium-quality
MEs4_2146	Siphoviridae	Bacteria-Proteobacteria-Gammaproteobacteria-Enterobacterales-Enterobacteriaceae-Enterobacter-GUT_GENOME143760	66.6667	35.2941	50.475	Low-quality
MEs4_21497	NULL	Bacteria-Bacteroidota-Bacteroidia-Bacteroidales-Bacteroidaceae-Bacteroides-NULL	76.4706	59.0909	45.0385	None
MEs4_21500	Siphoviridae	Bacteria-Firmicutes_A-Clostridia-Lachnospirales-Lachnospiraceae-Blautia_A-NULL	76.9231	30.303	92.61	Low-quality
MEs4_21508	Myoviridae	Bacteria-Firmicutes_A-Clostridia-Oscillospirales-Oscillospiraceae-Lawsonibacter-NULL	77.7778	35.8974	94.6429	Low-quality
MEs4_21509	NULL	Bacteria-Proteobacteria-Gammaproteobacteria-Enterobacterales-Enterobacteriaceae-Escherichia-GUT_GENOME144544	100	10.8696	99.84	Low-quality
MEs4_21813	Siphoviridae	Bacteria-Firmicutes_A-Clostridia-Lachnospirales-Lachnospiraceae-NULL-NULL	90	25.7143	89.2333	Complete
MEs4_2182	NULL	Bacteria-Firmicutes_A-Clostridia-Oscillospirales-Ruminococcaceae-Ruminococcus_C-GUT_GENOME086787	75	13.6364	58.0333	Low-quality
MEs4_21870	NULL	Bacteria-Firmicutes_A-Clostridia-Oscillospirales-Butyricicoccaceae-Agathobaculum-GUT_GENOME001016	100	23.0769	86.1833	Low-quality
MEs4_21914	Siphoviridae	Bacteria-Firmicutes_A-Clostridia-Oscillospirales-Ruminococcaceae-Gemmiger-GUT_GENOME098909	100	17.9487	96.0429	Low-quality
MEs4_2195	NULL	Bacteria-Firmicutes_A-Clostridia-Lachnospirales-Lachnospiraceae-NULL-NULL	60	10.7143	82.3	None
MEs4_21952	NULL	Bacteria-Firmicutes_A-Clostridia-Oscillospirales-Ruminococcaceae-Ruminococcus_C-GUT_GENOME086787	100	27.2727	73.8	Low-quality
MEs4_22179	Siphoviridae	Bacteria-Firmicutes_A-Clostridia-Lachnospirales-Lachnospiraceae-Blautia_A-GUT_GENOME000004	75	14.2857	59.4333	Low-quality
MEs4_2234	Siphoviridae	Bacteria-Firmicutes_A-Clostridia-Oscillospirales-Butyricicoccaceae-Agathobaculum-GUT_GENOME001016	83.3333	21.7391	97.44	Low-quality
MEs4_22488	Siphoviridae	Bacteria-Firmicutes-Bacilli-Lactobacillales-Lactobacillaceae-Lactobacillus_B-GUT_GENOME096055	52.6316	28.5714	84.89	Low-quality
MEs4_22501	Siphoviridae	Bacteria-Firmicutes-Bacilli-Lactobacillales-Lactobacillaceae-Lactobacillus_B-GUT_GENOME096055	46.1538	19.3548	73.35	Low-quality
MEs4_22537	NULL	Bacteria-Firmicutes_A-Clostridia-Oscillospirales-Oscillospiraceae-ER4-GUT_GENOME239684	50	14.2857	43.65	Low-quality
MEs4_22568_fragment_1	Myoviridae	Bacteria-Firmicutes_A-Clostridia-Oscillospirales-Ruminococcaceae-Faecalibacterium-NULL	69.0476	90.625	90.2707	Medium-quality
MEs4_22595	Siphoviridae	Bacteria-Firmicutes_A-Clostridia-Lachnospirales-Lachnospiraceae-NULL-NULL	53.3333	28.5714	70.675	Low-quality
MEs4_22785	NULL	Bacteria-Firmicutes_A-Clostridia-Oscillospirales-Ruminococcaceae-Gemmiger-GUT_GENOME250439	95.4545	33.871	89.1857	Low-quality
MEs4_22793	Siphoviridae	Bacteria-Firmicutes_A-Clostridia-Lachnospirales-Lachnospiraceae-Blautia_A-NULL	75	18.1818	74.5667	Low-quality
MEs4_22835	Podoviridae	Bacteria-Proteobacteria-Gammaproteobacteria-Enterobacterales-Enterobacteriaceae-Escherichia-GUT_GENOME144544	100	25	96.6667	Low-quality
MEs4_22902	NULL	Bacteria-Firmicutes_A-Clostridia-Lachnospirales-Lachnospiraceae-NULL-NULL	84.2105	37.2093	88.0812	Low-quality
MEs4_23102	Siphoviridae	Bacteria-Firmicutes_A-Clostridia-Oscillospirales-Ruminococcaceae-Faecalibacterium-NULL	100	11.3924	83.5	Low-quality
MEs4_23403	NULL	Bacteria-Bacteroidota-Bacteroidia-Bacteroidales-Tannerellaceae-Parabacteroides-GUT_GENOME143131	57.1429	20	99.525	None
MEs4_23499	Myoviridae	Bacteria-Firmicutes_A-Clostridia-Oscillospirales-Ruminococcaceae-Negativibacillus-GUT_GENOME074354	45	14.0625	66.8444	None
MEs4_23688	Siphoviridae	Bacteria-Firmicutes_A-Clostridia-Oscillospirales-Oscillospiraceae-CAG-83-NULL	83.3333	27.7778	56.86	Low-quality
MEs4_23800	Siphoviridae	Bacteria-Firmicutes_A-Clostridia-Lachnospirales-Lachnospiraceae-Anaerostipes-GUT_GENOME147149	88.8889	10.1266	99.275	Low-quality
MEs4_23885	Siphoviridae	Bacteria-Bacteroidota-Bacteroidia-Bacteroidales-Tannerellaceae-Parabacteroides-GUT_GENOME143131	76.9231	27.027	85.23	Low-quality
MEs4_23946	Siphoviridae	Bacteria-Firmicutes_A-Clostridia-Oscillospirales-Ruminococcaceae-Faecalibacterium-NULL	55.5556	41.6667	77.38	Medium-quality
MEs4_23977	Siphoviridae	None	20	11.1111	27.3	None
MEs4_24198	Myoviridae	Bacteria-Firmicutes_A-Clostridia-Peptostreptococcales-Peptostreptococcaceae-Peptostreptococcus-GUT_GENOME283193	57.1429	17.3913	43	Low-quality
MEs4_24216	NULL	Bacteria-Firmicutes_A-Clostridia-Lachnospirales-Lachnospiraceae-Acetatifactor-GUT_GENOME001297	66.6667	80	96.35	None
MEs4_24382	Siphoviridae	Bacteria-Firmicutes_A-Clostridia-Oscillospirales-Ruminococcaceae-Faecalibacterium-NULL	73.6842	35	85.3929	Low-quality
MEs4_24459	Siphoviridae	Bacteria-Firmicutes-Bacilli-Lactobacillales-Lactobacillaceae-Lactobacillus_B-GUT_GENOME096055	90.9091	30.303	95.77	Low-quality
MEs4_24530	Siphoviridae	Bacteria-Firmicutes_A-Clostridia-Lachnospirales-Lachnospiraceae-NULL-NULL	77.7778	29.1667	56.7429	Low-quality
MEs4_246	NULL	Bacteria-Bacteroidota-Bacteroidia-Bacteroidales-NULL-NULL-NULL	56.25	12.8571	98.1667	Low-quality
MEs4_24678	NULL	Bacteria-Bacteroidota-Bacteroidia-Bacteroidales-Bacteroidaceae-Prevotella-GUT_GENOME108259	25	12.5	40.85	None
MEs4_24756	Siphoviridae	Bacteria-Firmicutes-Bacilli-Lactobacillales-Lactobacillaceae-Lactobacillus_B-GUT_GENOME096055	78.2609	64.2857	95.0556	Low-quality
MEs4_24778	Myoviridae	Bacteria-Firmicutes_A-Clostridia-Oscillospirales-Oscillospiraceae-NULL-NULL	86.6667	28.8889	94.5846	Low-quality
MEs4_24904	Siphoviridae	Bacteria-Firmicutes_A-Clostridia-Lachnospirales-Lachnospiraceae-NULL-NULL	100	33.3333	66.0875	Low-quality
MEs4_24928	Myoviridae	Bacteria-Firmicutes_A-Clostridia-Oscillospirales-NULL-NULL-NULL	100	10.5263	47.725	Low-quality
MEs4_25016	NULL	Bacteria-Firmicutes_A-Clostridia-Oscillospirales-Acutalibacteraceae-Eubacterium_R-GUT_GENOME019375	86.6667	86.6667	87.7769	Low-quality
MEs4_25115	Siphoviridae	Bacteria-Firmicutes_A-Clostridia-Oscillospirales-Acutalibacteraceae-Ruminococcus_E-GUT_GENOME150720	24.5614	50	52.6429	Medium-quality
MEs4_25124_fragment_2	Siphoviridae	Bacteria-Firmicutes_A-Clostridia-NULL-NULL-NULL-NULL	57.8947	27.5	64.3909	None
MEs4_25159	Myoviridae	Bacteria-Firmicutes_A-Clostridia-Lachnospirales-Lachnospiraceae-Roseburia-GUT_GENOME001770	100	10.7692	98.8143	Low-quality
MEs4_25168	NULL	Bacteria-Firmicutes_A-Clostridia-Oscillospirales-Ruminococcaceae-Faecalibacterium-NULL	83.3333	51.2821	74.62	Low-quality
MEs4_25222	Podoviridae	Bacteria-Proteobacteria-Gammaproteobacteria-Enterobacterales-Enterobacteriaceae-Escherichia-GUT_GENOME144544	66.6667	28.5714	82.3625	Low-quality
MEs4_25231	Siphoviridae	Bacteria-Firmicutes_A-Clostridia-Oscillospirales-Oscillospiraceae-Flavonifractor-GUT_GENOME000518	100	15.5556	99.1571	Medium-quality
MEs4_25279	Siphoviridae	Bacteria-Bacteroidota-Bacteroidia-Bacteroidales-Tannerellaceae-Parabacteroides-GUT_GENOME143131	87.5	17.5	69.6571	Low-quality
MEs4_25329	NULL	Bacteria-Bacteroidota-Bacteroidia-Bacteroidales-Tannerellaceae-Parabacteroides-GUT_GENOME143131	87.5	17.9487	86.1143	Low-quality
MEs4_25370	NULL	Bacteria-Bacteroidota-Bacteroidia-Bacteroidales-Tannerellaceae-Parabacteroides-GUT_GENOME000192	66.6667	10.2564	100	Low-quality
MEs4_25382	Siphoviridae	Bacteria-Firmicutes_A-Clostridia-Lachnospirales-Lachnospiraceae-Eubacterium_E-GUT_GENOME000299	83.3333	17.8571	92.52	Low-quality
MEs4_25557	crAss-phage	Bacteria-Bacteroidota-Bacteroidia-Bacteroidales-Marinifilaceae-Odoribacter-GUT_GENOME001635	100	21.0938	86.8148	Low-quality
MEs4_25576	NULL	Bacteria-NULL-NULL-NULL-NULL-NULL-NULL	65.0485	81.2121	73.4507	High-quality
MEs4_25636	Siphoviridae	Bacteria-Firmicutes_A-Clostridia-Lachnospirales-Lachnospiraceae-NULL-NULL	44.4444	12.9032	72.2	None
MEs4_25707_fragment_1	Siphoviridae	Bacteria-Firmicutes_A-Clostridia-Lachnospirales-Lachnospiraceae-Lachnospira-GUT_GENOME000237	96.5909	80.9524	96.1376	High-quality
MEs4_25755	Siphoviridae	Bacteria-Actinobacteriota-Coriobacteriia-Coriobacteriales-NULL-NULL-NULL	33.3333	11.1111	34.6	Low-quality
MEs4_26075	NULL	Bacteria-Firmicutes_A-Clostridia-Oscillospirales-Acutalibacteraceae-CAG-177-GUT_GENOME025676	40	10.5263	45.45	Low-quality
MEs4_26151	Siphoviridae	Bacteria-Firmicutes_A-Clostridia-Lachnospirales-Lachnospiraceae-Blautia_A-NULL	55.5556	17.8571	64.88	Low-quality
MEs4_26164_fragment_7	NULL	Bacteria-Verrucomicrobiota-Verrucomicrobiae-Verrucomicrobiales-Akkermansiaceae-Akkermansia-GUT_GENOME143211	29.2683	85.7143	88.3833	None
MEs4_26280	NULL	Bacteria-Firmicutes_A-Clostridia-Oscillospirales-Ruminococcaceae-Negativibacillus-GUT_GENOME129695	18.4211	21.2121	66.2	Medium-quality
MEs4_26341	Siphoviridae	Bacteria-Firmicutes_A-Clostridia-Peptostreptococcales-Anaerovoracaceae-UBA1191-GUT_GENOME253944	100	13.1148	97.65	Low-quality
MEs4_26427	Myoviridae	None	100	19.2308	69.78	Low-quality
MEs4_26435	Siphoviridae	Bacteria-Firmicutes_A-Clostridia-Oscillospirales-Oscillospiraceae-CAG-83-NULL	100	22.2222	52.1	Low-quality
MEs4_26516	Siphoviridae	Bacteria-Firmicutes_A-Clostridia-NULL-NULL-NULL-NULL	100	16.6667	69.7	Low-quality
MEs4_26575	NULL	None	14.2857	20	23.5	Low-quality
MEs4_26811	Siphoviridae	Bacteria-Firmicutes_A-Clostridia-Lachnospirales-Lachnospiraceae-NULL-NULL	81.8182	17.3077	71.1333	Low-quality
MEs4_26916	NULL	Bacteria-Firmicutes_A-Clostridia-Lachnospirales-Lachnospiraceae-NULL-NULL	27.2727	13.0435	81.8333	None
MEs4_26927	Siphoviridae	Bacteria-Proteobacteria-Gammaproteobacteria-Enterobacterales-Enterobacteriaceae-Escherichia-GUT_GENOME144544	66.6667	30.7692	89.9062	Low-quality
MEs4_27071	Siphoviridae	Bacteria-Firmicutes_A-Clostridia-Oscillospirales-NULL-NULL-NULL	87.5	21.875	96.3571	Low-quality
MEs4_27211_fragment_1	NULL	Bacteria-Firmicutes_A-Clostridia-Oscillospirales-Oscillospiraceae-Ruminiclostridium_C-GUT_GENOME093609	11.1111	20	28.7	None
MEs4_27219	Siphoviridae	None	100	16.6667	85.75	Low-quality
MEs4_27266	Siphoviridae	Bacteria-Firmicutes_A-Clostridia-Oscillospirales-NULL-NULL-NULL	73.3333	62.8571	92.6818	Low-quality
MEs4_27269	Podoviridae	Bacteria-Actinobacteriota-Actinobacteria-Actinomycetales-Bifidobacteriaceae-Bifidobacterium-NULL	60.8696	100	64.1429	Medium-quality
MEs4_27306	NULL	Bacteria-Bacteroidota-Bacteroidia-Bacteroidales-Bacteroidaceae-NULL-NULL	35.7143	100	76.232	Low-quality
MEs4_2754	NULL	Bacteria-Firmicutes_A-Clostridia-Oscillospirales-Ruminococcaceae-Gemmiger-GUT_GENOME251083	50	35.7143	58.94	Low-quality
MEs4_27608	Siphoviridae	Bacteria-Firmicutes_A-Clostridia-Oscillospirales-Ruminococcaceae-Ruminococcus-GUT_GENOME106500	61.5385	22.2222	54.1625	Low-quality
MEs4_27618	NULL	Bacteria-Firmicutes_A-Clostridia-Oscillospirales-Oscillospiraceae-Ruminiclostridium_C-GUT_GENOME093609	15.3846	40	37.95	Low-quality
MEs4_27646	Siphoviridae	None	62.5	13.5135	76.52	Low-quality
MEs4_2765	Siphoviridae	Bacteria-Firmicutes_A-Clostridia-Lachnospirales-Lachnospiraceae-Lachnospira-NULL	70	31.8182	44.4714	Low-quality
MEs4_27702	Siphoviridae	Bacteria-Firmicutes_A-Clostridia-Lachnospirales-Lachnospiraceae-Blautia_A-GUT_GENOME000676	66.6667	25	44.1333	Low-quality
MEs4_27743	Siphoviridae	Bacteria-Bacteroidota-Bacteroidia-Bacteroidales-Bacteroidaceae-Prevotella-GUT_GENOME142497	100	16.2162	94.8667	Low-quality
MEs4_27769	NULL	Bacteria-Firmicutes_A-Clostridia-Oscillospirales-Ruminococcaceae-Faecalibacterium-NULL	100	13.5135	87.58	Low-quality
MEs4_2788	Siphoviridae	Bacteria-Firmicutes_A-Clostridia-Oscillospirales-Ruminococcaceae-Gemmiger-GUT_GENOME250439	42.8571	15	67.2667	Low-quality
MEs4_27994	Siphoviridae	Bacteria-Firmicutes_A-Clostridia-Oscillospirales-Ruminococcaceae-NULL-NULL	41.6667	27.7778	71.75	Low-quality
MEs4_28073	Siphoviridae	Bacteria-Firmicutes_A-Clostridia-Oscillospirales-Acutalibacteraceae-NULL-GUT_GENOME158621	46.1538	23.0769	94.6	Low-quality
MEs4_28112_fragment_1	NULL	Bacteria-Bacteroidota-Bacteroidia-Bacteroidales-NULL-NULL-NULL	71.4286	16.9492	94.4	Low-quality
MEs4_28153	NULL	Bacteria-Firmicutes_A-Clostridia-Oscillospirales-Oscillospiraceae-CAG-170-GUT_GENOME192801	96.1538	62.5	78.992	Low-quality
MEs4_28166_fragment_1	Siphoviridae	Bacteria-Bacteroidota-Bacteroidia-Bacteroidales-Marinifilaceae-Odoribacter-GUT_GENOME001635	73.3333	19.2982	98.3182	Low-quality
MEs4_28383	Siphoviridae	Bacteria-Proteobacteria-Gammaproteobacteria-Enterobacterales-Enterobacteriaceae-Enterobacter-GUT_GENOME143760	83.3333	14.7059	64.72	Low-quality
MEs4_28444	NULL	None	11.1111	20	27.5	Medium-quality
MEs4_28597	Podoviridae	Bacteria-Firmicutes_A-Clostridia-Lachnospirales-Lachnospiraceae-Anaerostipes-GUT_GENOME147149	95.4545	100	97.4	Low-quality
MEs4_2890	Podoviridae	Bacteria-Proteobacteria-Gammaproteobacteria-Enterobacterales-Enterobacteriaceae-Escherichia-GUT_GENOME144544	73.3333	57.8947	93.1364	Low-quality
MEs4_28920	Siphoviridae	Bacteria-Firmicutes_A-Clostridia-Oscillospirales-NULL-NULL-NULL	100	19.2308	93.7	Low-quality
MEs4_28981	Siphoviridae	Bacteria-Firmicutes_A-Clostridia-Lachnospirales-Lachnospiraceae-Blautia_A-NULL	71.4286	17.8571	91.5	Low-quality
MEs4_29020	Siphoviridae	Bacteria-Bacteroidota-Bacteroidia-Bacteroidales-Bacteroidaceae-NULL-NULL	100	30	89.35	Medium-quality
MEs4_2913	Myoviridae	None	100	19.2308	69.02	Low-quality
MEs4_29187	NULL	Bacteria-Bacteroidota-Bacteroidia-Bacteroidales-Bacteroidaceae-Bacteroides_B-GUT_GENOME143505	93.3333	40.5797	98.3571	Low-quality
MEs4_2920	Siphoviridae	Bacteria-Firmicutes_A-Clostridia-Lachnospirales-Lachnospiraceae-Agathobacter-GUT_GENOME239728	16.6667	12.5	41	Low-quality
MEs4_29359	Myoviridae	Bacteria-Proteobacteria-Gammaproteobacteria-Enterobacterales-Enterobacteriaceae-Escherichia-GUT_GENOME144544	60	15.7895	91.7167	Low-quality
MEs4_29552	Siphoviridae	Bacteria-Firmicutes_A-Clostridia-Oscillospirales-Ruminococcaceae-Faecalibacterium-GUT_GENOME247791	14.2857	25	38.42	Low-quality
MEs4_29567	Siphoviridae	Bacteria-Firmicutes_A-Clostridia-Lachnospirales-Lachnospiraceae-Lachnospira-NULL	79.2453	70	93.6357	Medium-quality
MEs4_29581	Siphoviridae	Bacteria-Proteobacteria-Gammaproteobacteria-Enterobacterales-Enterobacteriaceae-Klebsiella_A-NULL	100	18.1818	89.775	Low-quality
MEs4_29599	Siphoviridae	Bacteria-Firmicutes_A-Clostridia-Oscillospirales-Ruminococcaceae-Gemmiger-GUT_GENOME251083	66.6667	12.9032	85.675	Medium-quality
MEs4_29647	Siphoviridae	Bacteria-Firmicutes_A-Clostridia-Oscillospirales-Butyricicoccaceae-Agathobaculum-GUT_GENOME001016	75	13.6364	46.9667	Low-quality
MEs4_29733	Siphoviridae	Bacteria-Firmicutes_A-Clostridia-Lachnospirales-Lachnospiraceae-Lachnospira-NULL	66.6667	19.0476	47.925	Low-quality
MEs4_29769	Siphoviridae	Bacteria-Firmicutes_A-Clostridia-Oscillospirales-Acutalibacteraceae-Ruminococcus_E-NULL	85.7143	13.0435	83.7333	None
MEs4_29900	NULL	Bacteria-Firmicutes_A-Clostridia-Lachnospirales-Lachnospiraceae-NULL-NULL	100	13.9535	99.55	Low-quality
MEs4_29905	Microviridae	Bacteria-Bacteroidota-Bacteroidia-Bacteroidales-Bacteroidaceae-Bacteroides_A-GUT_GENOME239725	50	133.333	46.675	Medium-quality
MEs4_29974	Siphoviridae	Bacteria-Firmicutes_A-Clostridia-Oscillospirales-Ruminococcaceae-NULL-NULL	48.2759	43.75	59.5786	Low-quality
MEs4_30051	Siphoviridae	Bacteria-Firmicutes_A-Clostridia-Oscillospirales-Ruminococcaceae-Ruminococcus_C-GUT_GENOME086787	84.2105	41.0256	59.5	Low-quality
MEs4_30054	Siphoviridae	Bacteria-Firmicutes_A-Clostridia-Oscillospirales-Ruminococcaceae-Ruminococcus_F-GUT_GENOME096196	83.3333	19.2308	69.72	Low-quality
MEs4_30079	NULL	Bacteria-Firmicutes_A-Clostridia-Lachnospirales-Lachnospiraceae-NULL-NULL	89.1892	42.8571	92.997	Complete
MEs4_3012	Siphoviridae	Bacteria-Firmicutes_A-Clostridia-Lachnospirales-Lachnospiraceae-Blautia_A-NULL	83.3333	21.7391	90.92	Low-quality
MEs4_30180	NULL	Bacteria-Firmicutes_A-Clostridia-Oscillospirales-Oscillospiraceae-NULL-NULL	60	15.7895	52.3	Low-quality
MEs4_302	NULL	Bacteria-Firmicutes_A-Clostridia-Lachnospirales-Lachnospiraceae-Roseburia-NULL	39.2157	81.6327	92.1275	Low-quality
MEs4_3034_fragment_1	Siphoviridae	Bacteria-Firmicutes_A-Clostridia-Oscillospirales-Ruminococcaceae-Gemmiger-GUT_GENOME251083	64.2857	17.3077	69.3556	None
MEs4_30372	NULL	Bacteria-Bacteroidota-Bacteroidia-Bacteroidales-Bacteroidaceae-NULL-NULL	67.4419	87.8788	96.5828	Medium-quality
MEs4_30431	Podoviridae	Bacteria-Firmicutes_A-Clostridia-Oscillospirales-Ruminococcaceae-Faecalibacterium-NULL	33.3333	22.7273	62.26	None
MEs4_30456	NULL	Bacteria-NULL-NULL-NULL-NULL-NULL-NULL	42.8571	30	32.3333	None
MEs4_30477	NULL	Bacteria-Verrucomicrobiota-Verrucomicrobiae-Verrucomicrobiales-Akkermansiaceae-Akkermansia-GUT_GENOME143211	97.4895	89.6154	97.7399	Complete
MEs4_30528	Siphoviridae	Bacteria-Firmicutes_A-Clostridia-Oscillospirales-Acutalibacteraceae-Ruminococcus_E-NULL	91.3386	93.5484	94.6328	Medium-quality
MEs4_30551	Microviridae	None	100	120	84	Complete
MEs4_30577	Siphoviridae	Bacteria-Firmicutes_A-Clostridia-Lachnospirales-Lachnospiraceae-Dorea-GUT_GENOME000149	62.5	85.9375	93.7945	Low-quality
MEs4_30596_fragment_2	Siphoviridae	Bacteria-Firmicutes_A-Clostridia-Oscillospirales-Acutalibacteraceae-Ruminococcus_E-GUT_GENOME001659	94	77.0492	97.4702	Low-quality
MEs4_30619	Microviridae	Bacteria-Firmicutes_A-Clostridia-Oscillospirales-Ruminococcaceae-Faecalibacterium-NULL	40	133.333	88.3	Complete
MEs4_30634	NULL	Bacteria-Bacteroidota-Bacteroidia-Bacteroidales-Tannerellaceae-Parabacteroides-GUT_GENOME143131	60	10.7143	97.55	Low-quality
MEs4_30642	NULL	Bacteria-Proteobacteria-Gammaproteobacteria-Enterobacterales-Enterobacteriaceae-Escherichia-GUT_GENOME144544	92.3077	33.3333	92.7083	Low-quality
MEs4_30667	Microviridae	None	50	100	95.3333	Complete
MEs4_30693	Myoviridae	None	50	10.5263	39.2	Low-quality
MEs4_30708	NULL	Bacteria-Firmicutes_A-Clostridia-Oscillospirales-Oscillospiraceae-Ruminiclostridium_C-GUT_GENOME093609	57.5758	61.2903	62.9684	Medium-quality
MEs4_30759	NULL	None	20	11.1111	29.5	None
MEs4_30868	NULL	Bacteria-Proteobacteria-Gammaproteobacteria-Enterobacterales-Enterobacteriaceae-NULL-NULL	75	10.7143	72.6	Low-quality
MEs4_3168_fragment_2	NULL	Bacteria-Firmicutes_C-Negativicutes-Veillonellales-Dialisteraceae-Dialister-GUT_GENOME075103	37.5	60	85.4571	Medium-quality
MEs4_3190	NULL	Bacteria-Bacteroidota-Bacteroidia-Bacteroidales-Tannerellaceae-Parabacteroides-GUT_GENOME000192	87.5	14	85.2643	Low-quality
MEs4_3192	crAss-phage	Bacteria-Bacteroidota-Bacteroidia-Bacteroidales-Bacteroidaceae-Prevotella-GUT_GENOME140299	95.0413	87.1212	92.6096	Medium-quality
MEs4_3221	NULL	Bacteria-Firmicutes_A-Clostridia-Oscillospirales-Ruminococcaceae-Faecalibacterium-NULL	79.5918	97.5	94.2231	Low-quality
MEs4_326	NULL	Bacteria-Firmicutes_A-Clostridia-Oscillospirales-Butyricicoccaceae-Agathobaculum-GUT_GENOME001016	57.1429	16.6667	87.525	Low-quality
MEs4_3319_fragment_1	NULL	Bacteria-Bacteroidota-Bacteroidia-Bacteroidales-Bacteroidaceae-Prevotella-GUT_GENOME140299	39.6226	95.4545	52.2476	Low-quality
MEs4_3352	Siphoviridae	Bacteria-Firmicutes_A-Clostridia-Oscillospirales-Ruminococcaceae-Faecalibacterium-GUT_GENOME147678	93.3333	26.4151	97.5929	Low-quality
MEs4_336	NULL	Bacteria-Bacteroidota-Bacteroidia-Bacteroidales-Barnesiellaceae-Barnesiella-GUT_GENOME000682	100	57.1429	93.47	Low-quality
MEs4_3390	NULL	Bacteria-Firmicutes_A-Clostridia-Oscillospirales-Oscillospiraceae-NULL-NULL	25	20	68.1	None
MEs4_3408	NULL	Bacteria-Bacteroidota-Bacteroidia-Bacteroidales-Rikenellaceae-NULL-NULL	100	16.6667	97.8125	Low-quality
MEs4_3473	NULL	Bacteria-Firmicutes_A-Clostridia-Lachnospirales-Lachnospiraceae-NULL-NULL	85.7143	19.3548	91.35	Low-quality
MEs4_3986_fragment_1	Siphoviridae	Bacteria-Firmicutes_A-Clostridia-Oscillospirales-Ruminococcaceae-Faecalibacterium-GUT_GENOME140074	79.798	90.8046	94.9266	Medium-quality
MEs4_4211	Siphoviridae	Bacteria-Firmicutes_A-Clostridia-Lachnospirales-Lachnospiraceae-Agathobacter-GUT_GENOME239728	63.6364	16.2791	75.3	None
MEs4_4303	Siphoviridae	Bacteria-Firmicutes_A-Clostridia-Oscillospirales-Ruminococcaceae-Faecalibacterium-NULL	73.5294	50	83.432	Low-quality
MEs4_4477	Microviridae	Bacteria-NULL-NULL-NULL-NULL-NULL-NULL	16.6667	11.1111	32.4	None
MEs4_4512	Siphoviridae	Bacteria-Desulfobacterota_A-Desulfovibrionia-Desulfovibrionales-Desulfovibrionaceae-Bilophila-GUT_GENOME096166	80	13.7931	85.025	Low-quality
MEs4_4729	Myoviridae	Bacteria-Firmicutes_A-Clostridia-Oscillospirales-NULL-NULL-NULL	83.3333	13.8889	46	Low-quality
MEs4_4730	Siphoviridae	None	100	16.2162	84.3667	Low-quality
MEs4_4764_fragment_1	NULL	Bacteria-Bacteroidota-Bacteroidia-Bacteroidales-NULL-NULL-NULL	76.4331	160	85.2608	Medium-quality
MEs4_4982	NULL	None	28.5714	15.3846	37.7	Low-quality
MEs4_5075	Siphoviridae	Bacteria-Firmicutes-Bacilli-Lactobacillales-Lactobacillaceae-Lactobacillus_B-GUT_GENOME096055	75	13.0435	95.1222	Low-quality
MEs4_5124_fragment_3	Siphoviridae	Bacteria-Firmicutes_A-Clostridia-Oscillospirales-Ruminococcaceae-Ruminococcus_D-GUT_GENOME140786	37.5	91.3043	92.3333	None
MEs4_522	Siphoviridae	Bacteria-Firmicutes_A-Clostridia-Lachnospirales-Lachnospiraceae-Eubacterium_E-GUT_GENOME000299	88.8889	28.5714	95.775	Medium-quality
MEs4_5272	Siphoviridae	Bacteria-Firmicutes_A-Clostridia-Oscillospirales-Oscillospiraceae-Oscillibacter-NULL	77.6119	81.25	94.3365	Medium-quality
MEs4_5281	Siphoviridae	Bacteria-Firmicutes_A-Clostridia-Oscillospirales-Ruminococcaceae-Faecalibacterium-NULL	72	22.7848	74.2	Low-quality
MEs4_5418	Myoviridae	Bacteria-Firmicutes_A-Clostridia-Oscillospirales-Oscillospiraceae-NULL-NULL	68.8889	62	70.1516	Low-quality
MEs4_5508	NULL	Bacteria-Firmicutes_A-Clostridia-Oscillospirales-Ruminococcaceae-Ruminococcus_C-GUT_GENOME086787	100	18.1818	53.95	Low-quality
MEs4_5611	NULL	Bacteria-NULL-NULL-NULL-NULL-NULL-NULL	100	44.8276	94.2038	Complete
MEs4_5616	Siphoviridae	Bacteria-Firmicutes_A-Clostridia-Lachnospirales-Lachnospiraceae-Lachnospira-NULL	100	45.4545	94.31	Low-quality
MEs4_5646	Siphoviridae	Bacteria-Firmicutes_A-Clostridia-Oscillospirales-Ruminococcaceae-NULL-NULL	63.6364	21.875	53.5286	Low-quality
MEs4_5972	Myoviridae	Bacteria-Firmicutes_A-Clostridia-Oscillospirales-Oscillospiraceae-CAG-103-NULL	42.8571	11.1111	66.5333	None
MEs4_6002_fragment_2	NULL	Bacteria-Firmicutes_A-Clostridia-Oscillospirales-Oscillospiraceae-CAG-83-NULL	66.6667	82.3529	90.3262	Medium-quality
MEs4_6003	NULL	Bacteria-Bacteroidota-Bacteroidia-Bacteroidales-Barnesiellaceae-Barnesiella-GUT_GENOME000682	59.0909	39.3939	84.3538	Low-quality
MEs4_611	Podoviridae	Bacteria-Proteobacteria-Gammaproteobacteria-Enterobacterales-Enterobacteriaceae-Escherichia-GUT_GENOME144544	78.5714	50	94.1364	Low-quality
MEs4_6217	Microviridae	Bacteria-Firmicutes_A-Clostridia-Oscillospirales-Oscillospiraceae-Oscillibacter-GUT_GENOME124777	14.2857	22.2222	33.75	None
MEs4_6233	NULL	Bacteria-Firmicutes_A-Clostridia-Lachnospirales-Lachnospiraceae-Butyrivibrio_A-GUT_GENOME012681	16.6667	20	39.7	None
MEs4_6333	Siphoviridae	Bacteria-Firmicutes_A-Clostridia-Oscillospirales-Ruminococcaceae-Faecalibacterium-NULL	78.5714	22	79.3455	Low-quality
MEs4_6348	Microviridae	Bacteria-Bacteroidota-Bacteroidia-Bacteroidales-Bacteroidaceae-Prevotella-GUT_GENOME140299	12.5	16.6667	41.9	None
MEs4_6423	Siphoviridae	Bacteria-Firmicutes_A-Clostridia-Oscillospirales-Ruminococcaceae-Ruminococcus_F-GUT_GENOME096196	71.4286	38.4615	65.18	Low-quality
MEs4_6504	NULL	Bacteria-Bacteroidota-Bacteroidia-Bacteroidales-Tannerellaceae-Parabacteroides-GUT_GENOME143131	96.1538	26.3158	93.46	High-quality
MEs4_6645	Siphoviridae	Bacteria-Firmicutes-Bacilli-Lactobacillales-Lactobacillaceae-Lactobacillus_B-GUT_GENOME096055	75	23.0769	77.05	Low-quality
MEs4_6787	NULL	Bacteria-Desulfobacterota_A-Desulfovibrionia-Desulfovibrionales-Desulfovibrionaceae-Bilophila-GUT_GENOME096166	75	17.1429	88.1333	Medium-quality
MEs4_6873	Siphoviridae	Bacteria-Firmicutes_A-Clostridia-Oscillospirales-Oscillospiraceae-CAG-83-NULL	88	68.75	88.6955	Low-quality
MEs4_6884	Siphoviridae	Bacteria-Firmicutes_A-Clostridia-NULL-NULL-NULL-NULL	91.6667	73.3333	96.7091	Low-quality
MEs4_6948	Siphoviridae	Bacteria-Proteobacteria-Gammaproteobacteria-Enterobacterales-Enterobacteriaceae-Escherichia-GUT_GENOME144544	75	14.2857	98.55	Low-quality
MEs4_6979	Myoviridae	Bacteria-Firmicutes_A-Clostridia-Monoglobales-UBA1381-CAG-41-GUT_GENOME000136	66.6667	16.6667	48.7	Low-quality
MEs4_7021	Siphoviridae	Bacteria-Bacteroidota-Bacteroidia-Bacteroidales-Bacteroidaceae-NULL-NULL	75	15.7895	85.6833	None
MEs4_7053	Siphoviridae	Bacteria-Firmicutes_A-Clostridia-Lachnospirales-Lachnospiraceae-Blautia_A-NULL	100	17.3913	95.7	Low-quality
MEs4_7178	NULL	Bacteria-Bacteroidota-Bacteroidia-Bacteroidales-Rikenellaceae-Alistipes-GUT_GENOME095971	57.1429	11.7647	60.55	Low-quality
MEs4_724	NULL	Bacteria-Bacteroidota-Bacteroidia-Bacteroidales-Tannerellaceae-Parabacteroides-GUT_GENOME143131	72.7273	21.0526	89.2125	Low-quality
MEs4_7277	Siphoviridae	Bacteria-Bacteroidota-Bacteroidia-Bacteroidales-NULL-NULL-NULL	80	11.4286	54.125	None
MEs4_7310	Myoviridae	Bacteria-Firmicutes_A-Clostridia-Oscillospirales-Ruminococcaceae-Faecalibacterium-GUT_GENOME147678	100	11.6279	96.28	Medium-quality
MEs4_7690	NULL	Bacteria-Firmicutes_A-Clostridia-Oscillospirales-Ruminococcaceae-Faecalibacterium-NULL	50.9804	41.9355	85.4	Low-quality
MEs4_7749	Siphoviridae	Bacteria-Firmicutes-Bacilli-Lactobacillales-Lactobacillaceae-Lactobacillus_B-GUT_GENOME096055	92.8571	50	97.9	Low-quality
MEs4_7751	Siphoviridae	Bacteria-Firmicutes_A-Clostridia-Oscillospirales-Oscillospiraceae-NULL-NULL	78.5714	32.3529	83.1091	Low-quality
MEs4_7809	Siphoviridae	Bacteria-Firmicutes_A-Clostridia-Lachnospirales-Lachnospiraceae-Blautia_A-NULL	79.3103	60.5263	90.3435	Low-quality
MEs4_781	Siphoviridae	Bacteria-Firmicutes_A-Clostridia-Oscillospirales-Oscillospiraceae-CAG-83-NULL	66.6667	14.6341	74.9	Low-quality
MEs4_7814_fragment_3	NULL	Bacteria-Fusobacteriota-Fusobacteriia-Fusobacteriales-Fusobacteriaceae-Fusobacterium_A-GUT_GENOME143602	95.6522	98.5075	99.3985	None
MEs4_7823	NULL	Bacteria-Bacteroidota-Bacteroidia-Bacteroidales-Bacteroidaceae-Bacteroides-NULL	100	26.4706	87.3444	None
MEs4_7841	NULL	Bacteria-Bacteroidota-Bacteroidia-Bacteroidales-Bacteroidaceae-NULL-NULL	58.3333	11.8644	85.7286	Low-quality
MEs4_7955_fragment_1	Siphoviridae	Bacteria-Firmicutes_A-Clostridia-Lachnospirales-Anaerotignaceae-Anaerotignum-GUT_GENOME000967	54.8387	33.3333	92.9176	Low-quality
MEs4_8036	Myoviridae	Bacteria-Proteobacteria-Gammaproteobacteria-Enterobacterales-Enterobacteriaceae-Salmonella-GUT_GENOME142031	28.2609	48.1481	42.9462	Medium-quality
MEs4_8221_fragment_1	Siphoviridae	Bacteria-Firmicutes_A-Clostridia-Lachnospirales-Lachnospiraceae-Lachnospira-GUT_GENOME000237	100	91.4894	99.8372	Low-quality
MEs4_8570_fragment_2	NULL	Bacteria-Firmicutes_A-Clostridia-Oscillospirales-Oscillospiraceae-CAG-83-NULL	50	91.8367	93.0311	High-quality
MEs4_8573	Siphoviridae	Bacteria-Firmicutes_A-Clostridia-Lachnospirales-Lachnospiraceae-Blautia_A-NULL	100	11.7647	96.9	Low-quality
MEs4_8632_fragment_1	Siphoviridae	Bacteria-Actinobacteriota-Actinobacteria-Actinomycetales-Bifidobacteriaceae-Bifidobacterium-NULL	55.7692	93.5484	87.4828	Low-quality
MEs4_8655	Siphoviridae	Bacteria-Bacteroidota-Bacteroidia-Bacteroidales-NULL-NULL-NULL	100	75	99.8833	None
MEs4_8660	Inoviridae	Bacteria-Firmicutes_A-Clostridia-Oscillospirales-Ruminococcaceae-Ruminococcus_D-GUT_GENOME140786	66.6667	12.5	74.225	Low-quality
MEs4_8661	Siphoviridae	Bacteria-Firmicutes_A-Clostridia-Oscillospirales-Acutalibacteraceae-CAG-177-GUT_GENOME025676	80	12.5	64.625	Low-quality
MEs4_8773	NULL	Bacteria-Bacteroidota-Bacteroidia-Bacteroidales-Bacteroidaceae-Bacteroides_A-NULL	46.875	31.9149	85.0933	Low-quality
MEs4_8971	NULL	Bacteria-Actinobacteriota-Actinobacteria-Actinomycetales-Bifidobacteriaceae-Bifidobacterium-GUT_GENOME142522	60.8696	26.9231	64.5857	None
MEs4_9043	NULL	Bacteria-Firmicutes_A-Clostridia-Oscillospirales-Butyricicoccaceae-Agathobaculum-GUT_GENOME001016	100	19.2308	91.54	Low-quality
MEs4_9089	Microviridae	Bacteria-Bacteroidota-Bacteroidia-Bacteroidales-Bacteroidaceae-Bacteroides_B-GUT_GENOME143505	42.8571	150	74.3	Complete
MEs4_9102	NULL	Bacteria-Firmicutes_A-Clostridia-Lachnospirales-Lachnospiraceae-Roseburia-NULL	62.7451	87.6712	90.2922	None
MEs4_9130	Siphoviridae	Bacteria-Firmicutes_A-Clostridia-Lachnospirales-Lachnospiraceae-Agathobacter-GUT_GENOME239728	100	13.9535	89.8667	Low-quality
MEs4_9193	NULL	Bacteria-Desulfobacterota_A-Desulfovibrionia-Desulfovibrionales-Desulfovibrionaceae-Bilophila-GUT_GENOME096166	69.5652	43.2432	98.7125	Low-quality
MEs4_9304	NULL	None	25	16.6667	39	None
MEs4_9439	Siphoviridae	Bacteria-Firmicutes_A-Clostridia-Lachnospirales-Lachnospiraceae-Eubacterium_G-GUT_GENOME001239	75	12.5	58.3667	Low-quality
MEs4_9469	NULL	Bacteria-Firmicutes_A-Clostridia-Lachnospirales-Lachnospiraceae-Eubacterium_E-NULL	100	19.2308	87.66	Medium-quality
MEs4_9550	Siphoviridae	Bacteria-Firmicutes_A-Clostridia-Lachnospirales-Lachnospiraceae-Blautia_A-NULL	53.3333	24.2424	87.1625	Low-quality
MEs4_9574	NULL	None	52.6316	12.987	80.72	Low-quality
MEs4_9745	Siphoviridae	Bacteria-Firmicutes_A-Clostridia-Lachnospirales-Lachnospiraceae-Lachnospira-GUT_GENOME000308	100	32.1429	96.9	Low-quality
MEs4_9835	Siphoviridae	Bacteria-Firmicutes_A-Clostridia-Lachnospirales-Lachnospiraceae-Dorea-GUT_GENOME000149	88.8889	21.0526	90.825	Low-quality
MEs5_188	Siphoviridae	Bacteria-Proteobacteria-Gammaproteobacteria-Enterobacterales-Enterobacteriaceae-Escherichia-GUT_GENOME144544	90	33.3333	67.0444	Low-quality
MEs5_295	Siphoviridae	Bacteria-Proteobacteria-Gammaproteobacteria-Enterobacterales-Enterobacteriaceae-Escherichia-GUT_GENOME144544	61.2903	65.5172	74.4263	Low-quality
MEs5_496_fragment_1	NULL	Bacteria-Firmicutes-Bacilli-Staphylococcales-Staphylococcaceae-Staphylococcus-GUT_GENOME000587	52.6316	86.9565	90.14	High-quality
MEs5_610	Siphoviridae	Bacteria-Firmicutes-Bacilli-Staphylococcales-Staphylococcaceae-Staphylococcus-GUT_GENOME000587	45.4545	29.4118	72.68	Low-quality
MEs5_822	NULL	Bacteria-Firmicutes-Bacilli-Lactobacillales-Streptococcaceae-Streptococcus-GUT_GENOME000571	55.5556	50	88.28	Low-quality
MEs5_918	Siphoviridae	None	100	10.8696	88.16	Low-quality
MEs5_990_fragment_3	Siphoviridae	Bacteria-Firmicutes-Bacilli-Lactobacillales-Enterococcaceae-Enterococcus-GUT_GENOME103721	90.3226	96.5517	99.9696	Medium-quality
MEs6_10074	Siphoviridae	Bacteria-Proteobacteria-Gammaproteobacteria-Enterobacterales-Enterobacteriaceae-Klebsiella-NULL	100	20	80.1833	Low-quality
MEs6_10156	Siphoviridae	Bacteria-Firmicutes_A-Clostridia-Lachnospirales-Lachnospiraceae-Clostridium_M-NULL	100	17.1429	81.55	Low-quality
MEs6_10176	Siphoviridae	Bacteria-Firmicutes_A-Clostridia-Lachnospirales-Lachnospiraceae-Anaerostipes-NULL	75	22.2222	91.6667	Low-quality
MEs6_10303	Siphoviridae	Bacteria-Bacteroidota-Bacteroidia-Bacteroidales-NULL-NULL-NULL	15.3846	11.7647	48.7	None
MEs6_10355_fragment_1	Podoviridae	Bacteria-Firmicutes_C-Negativicutes-Acidaminococcales-Acidaminococcaceae-Phascolarctobacterium-GUT_GENOME233517	90.1961	95.8333	98.6957	Low-quality
MEs6_10356_fragment_1	NULL	Bacteria-Desulfobacterota_A-Desulfovibrionia-Desulfovibrionales-Desulfovibrionaceae-Bilophila-GUT_GENOME096166	43.4783	66.6667	97.65	Medium-quality
MEs6_10368	NULL	Bacteria-Firmicutes_A-Clostridia-Lachnospirales-Lachnospiraceae-NULL-NULL	54.3478	70.4225	98.776	Medium-quality
MEs6_10549	Myoviridae	None	75	17.1429	45.6833	Low-quality
MEs6_10564	Myoviridae	Bacteria-Proteobacteria-Gammaproteobacteria-Enterobacterales-Enterobacteriaceae-Escherichia-GUT_GENOME144544	86.2069	96.1538	71.944	Medium-quality
MEs6_10673	NULL	Bacteria-Bacteroidota-Bacteroidia-Bacteroidales-Bacteroidaceae-Bacteroides-NULL	92.3077	25.5319	99.9417	Low-quality
MEs6_10807_fragment_1	NULL	Bacteria-Proteobacteria-Gammaproteobacteria-Burkholderiales-Burkholderiaceae-Sutterella-GUT_GENOME096170	57.8125	92.5	99.9676	Medium-quality
MEs6_10896	Siphoviridae	Bacteria-Firmicutes_A-Clostridia-Lachnospirales-Anaerotignaceae-Anaerotignum-GUT_GENOME000967	84.6154	61.1111	92.6636	Low-quality
MEs6_10950	Siphoviridae	Bacteria-Bacteroidota-Bacteroidia-Bacteroidales-Bacteroidaceae-NULL-NULL	77.7778	10.1449	74.4714	Low-quality
MEs6_10972	Siphoviridae	Bacteria-Firmicutes_A-Clostridia-Lachnospirales-Anaerotignaceae-Anaerotignum-GUT_GENOME000967	92.8571	86.6667	88.95	Low-quality
MEs6_11181	NULL	Bacteria-Firmicutes_C-Negativicutes-Veillonellales-Veillonellaceae-Veillonella-GUT_GENOME096096	46.1538	26.087	49.4333	None
MEs6_11213	Siphoviridae	None	20	69.2308	57.8	Low-quality
MEs6_11425	crAss-phage	Bacteria-Bacteroidota-Bacteroidia-Bacteroidales-NULL-NULL-NULL	30.5263	87.8788	97.4069	Low-quality
MEs6_11452	Podoviridae	Bacteria-Proteobacteria-Gammaproteobacteria-Enterobacterales-Enterobacteriaceae-Escherichia-GUT_GENOME144544	69.2308	25	97.8667	Medium-quality
MEs6_11547	Myoviridae	Bacteria-Firmicutes_A-Clostridia-Oscillospirales-Oscillospiraceae-NULL-NULL	47.2727	81.25	90.0038	Low-quality
MEs6_11571_fragment_1	NULL	Bacteria-Firmicutes_A-Clostridia-Lachnospirales-Lachnospiraceae-NULL-NULL	11.1111	11.1111	35.4	None
MEs6_11594_fragment_5	Myoviridae	Bacteria-Firmicutes_A-Clostridia-Lachnospirales-Lachnospiraceae-NULL-NULL	13.2075	28	37.0286	Low-quality
MEs6_11728	Podoviridae	Bacteria-Firmicutes_C-Negativicutes-Acidaminococcales-Acidaminococcaceae-Phascolarctobacterium-GUT_GENOME233517	83.3333	10.6383	73.44	Low-quality
MEs6_11759	Siphoviridae	Bacteria-Bacteroidota-Bacteroidia-Bacteroidales-Bacteroidaceae-Bacteroides_B-GUT_GENOME143505	75	12.2449	99.8	None
MEs6_1186_fragment_1	Siphoviridae	Bacteria-Firmicutes_A-Clostridia-Lachnospirales-Lachnospiraceae-Roseburia-GUT_GENOME000295	62.8571	81.4815	88.6205	Low-quality
MEs6_11920_fragment_4	NULL	Bacteria-Firmicutes_A-Clostridia-Oscillospirales-Acutalibacteraceae-Ruminococcus_E-NULL	18.1818	20	23.75	None
MEs6_11951	Siphoviridae	Bacteria-Firmicutes_A-Clostridia-Oscillospirales-Oscillospiraceae-Flavonifractor-GUT_GENOME000518	75	10.5263	88.25	Medium-quality
MEs6_12198	Siphoviridae	Bacteria-Firmicutes_A-Clostridia-Lachnospirales-Lachnospiraceae-NULL-NULL	60	18.75	96.5333	Low-quality
MEs6_12328	Siphoviridae	Bacteria-Firmicutes_A-Clostridia-Lachnospirales-Lachnospiraceae-Clostridium_M-NULL	100	43.4783	94.68	Low-quality
MEs6_12413	NULL	Bacteria-Bacteroidota-Bacteroidia-Bacteroidales-Rikenellaceae-Alistipes-GUT_GENOME095971	100	10.7143	100	None
MEs6_12479	Podoviridae	Bacteria-Proteobacteria-Gammaproteobacteria-Enterobacterales-Enterobacteriaceae-Escherichia-GUT_GENOME144544	87.5	22.5806	94.5429	Low-quality
MEs6_12567	Microviridae	Bacteria-Bacteroidota-Bacteroidia-Bacteroidales-Bacteroidaceae-Bacteroides_A-GUT_GENOME239725	75	100	93.2333	Medium-quality
MEs6_12742	Siphoviridae	Bacteria-Firmicutes-Bacilli-Lactobacillales-Lactobacillaceae-Lactobacillus_C-GUT_GENOME095939	12.5	15.3846	34.4	None
MEs6_12794_fragment_1	Siphoviridae	Bacteria-Firmicutes_A-Clostridia-Oscillospirales-Ruminococcaceae-Faecalibacterium-GUT_GENOME140074	78.2609	94.7368	98.9417	Low-quality
MEs6_12823	NULL	Bacteria-Bacteroidota-Bacteroidia-Bacteroidales-Bacteroidaceae-Bacteroides-NULL	45.5556	78.8462	93.6098	Low-quality
MEs6_12838_fragment_4	Siphoviridae	Bacteria-Firmicutes_A-Clostridia-Oscillospirales-Acutalibacteraceae-UBA1417-GUT_GENOME238522	28.8462	53.5714	52.2067	None
MEs6_1289	Siphoviridae	Bacteria-Bacteroidota-Bacteroidia-Bacteroidales-Bacteroidaceae-NULL-NULL	100	20	54.35	Low-quality
MEs6_13010	NULL	Bacteria-Bacteroidota-Bacteroidia-Bacteroidales-Bacteroidaceae-Bacteroides-NULL	56.5217	76.4706	83.5038	Low-quality
MEs6_13050	Siphoviridae	Bacteria-Proteobacteria-Gammaproteobacteria-Enterobacterales-Enterobacteriaceae-NULL-NULL	42.1053	17.0213	80.7125	Low-quality
MEs6_1306	crAss-phage	Bacteria-Bacteroidota-Bacteroidia-Bacteroidales-Bacteroidaceae-NULL-NULL	56	40	68.9071	Low-quality
MEs6_13201	Podoviridae	Bacteria-Firmicutes_C-Negativicutes-Acidaminococcales-Acidaminococcaceae-Phascolarctobacterium-GUT_GENOME233517	37.5	14.2857	77.7	Low-quality
MEs6_13217	NULL	Bacteria-Firmicutes_A-Clostridia-Oscillospirales-Oscillospiraceae-Lawsonibacter-NULL	55.5556	14.2857	85.46	Low-quality
MEs6_1348_fragment_3	NULL	Bacteria-Bacteroidota-Bacteroidia-Bacteroidales-Bacteroidaceae-NULL-NULL	52	90.6977	98.3051	None
MEs6_13562	Siphoviridae	Bacteria-Firmicutes_A-Clostridia-Oscillospirales-Ruminococcaceae-Ruthenibacterium-GUT_GENOME239663	93.75	61.6438	99.9889	Low-quality
MEs6_13597	Siphoviridae	Bacteria-Bacteroidota-Bacteroidia-Bacteroidales-Bacteroidaceae-Bacteroides-GUT_GENOME096203	69.2308	12.6761	86.1667	Low-quality
MEs6_13663	Siphoviridae	None	100	19.0476	61.75	Low-quality
MEs6_13741	Siphoviridae	Bacteria-Firmicutes_A-Clostridia-Lachnospirales-Lachnospiraceae-Tyzzerella-GUT_GENOME000718	44.4444	48	72.3333	Low-quality
MEs6_13770	Podoviridae	Bacteria-Proteobacteria-Gammaproteobacteria-Enterobacterales-Enterobacteriaceae-Escherichia-GUT_GENOME144544	57.1429	12.9032	63.05	Low-quality
MEs6_13801	Siphoviridae	None	22.2222	12.5	40.95	Low-quality
MEs6_13816	Siphoviridae	Bacteria-Firmicutes_A-Clostridia-Oscillospirales-Oscillospiraceae-NULL-NULL	61.1111	23.4043	96.3182	Low-quality
MEs6_13950	Inoviridae	Bacteria-Firmicutes_A-Clostridia-Lachnospirales-Lachnospiraceae-Clostridium_M-NULL	20	16.6667	46.4	None
MEs6_14036_fragment_1	NULL	Bacteria-Firmicutes_A-Clostridia-Lachnospirales-Anaerotignaceae-Anaerotignum-GUT_GENOME000967	84.6154	32.3529	91.8273	High-quality
MEs6_1410	Podoviridae	Bacteria-Proteobacteria-Gammaproteobacteria-Enterobacterales-Enterobacteriaceae-Escherichia-GUT_GENOME144544	70	12.069	94.8857	Low-quality
MEs6_14148	Siphoviridae	Bacteria-Firmicutes-Bacilli-Lactobacillales-Lactobacillaceae-Lactobacillus_C-GUT_GENOME095939	11.1111	15.3846	30.75	Low-quality
MEs6_14253	NULL	Bacteria-Bacteroidota-Bacteroidia-Bacteroidales-Bacteroidaceae-Bacteroides-GUT_GENOME143232	36.3636	15.3846	56.65	Low-quality
MEs6_14438	Siphoviridae	None	100	22.2222	45.05	Low-quality
MEs6_14506	NULL	Bacteria-Bacteroidota-Bacteroidia-Bacteroidales-Bacteroidaceae-Bacteroides_A-GUT_GENOME239725	100	17.0732	93.0571	None
MEs6_14520	NULL	None	50	11.1111	59.1	Low-quality
MEs6_14580_fragment_2	NULL	Bacteria-Bacteroidota-Bacteroidia-Bacteroidales-Bacteroidaceae-NULL-NULL	38.4615	19.2308	54.48	None
MEs6_14596	Siphoviridae	Bacteria-Bacteroidota-Bacteroidia-Bacteroidales-Bacteroidaceae-Bacteroides_A-GUT_GENOME239725	79.5455	85.3659	95.0571	Low-quality
MEs6_14713_fragment_1	NULL	Bacteria-Bacteroidota-Bacteroidia-Bacteroidales-Tannerellaceae-Parabacteroides-GUT_GENOME000192	72.973	64.2857	91.5	Low-quality
MEs6_14731	NULL	Bacteria-Firmicutes_A-Clostridia-Lachnospirales-Lachnospiraceae-NULL-NULL	20	20	27.5	Low-quality
MEs6_14742_fragment_2	NULL	Bacteria-Firmicutes_A-Clostridia-Lachnospirales-Lachnospiraceae-NULL-NULL	34.6154	36	44.1222	Low-quality
MEs6_14755	Tectiviridae	None	21.4286	33.3333	47.8167	Low-quality
MEs6_15140_fragment_1	NULL	Bacteria-Firmicutes_A-Clostridia-Lachnospirales-Anaerotignaceae-Anaerotignum-GUT_GENOME000967	63.6364	77.7778	87.9	Low-quality
MEs6_15540	Myoviridae	Bacteria-Firmicutes_A-Clostridia-Oscillospirales-Oscillospiraceae-Lawsonibacter-NULL	42.8571	15.3846	99.8167	None
MEs6_15737	NULL	Bacteria-Firmicutes_A-Clostridia-Oscillospirales-Oscillospiraceae-NULL-NULL	75	10.1695	91.0333	Low-quality
MEs6_15861_fragment_3	Inoviridae	Bacteria-Firmicutes_A-Clostridia-Lachnospirales-Lachnospiraceae-CAG-56-GUT_GENOME000659	12.5	20	26.7	None
MEs6_16041	NULL	Bacteria-Firmicutes_A-Clostridia-Lachnospirales-Lachnospiraceae-NULL-NULL	63.6364	19.4444	58.7	None
MEs6_16078	NULL	Bacteria-Bacteroidota-Bacteroidia-Bacteroidales-NULL-NULL-NULL	85.7143	10.7143	99.4	Low-quality
MEs6_16182	Myoviridae	Bacteria-Firmicutes_A-Clostridia-Lachnospirales-Lachnospiraceae-NULL-NULL	46.1538	24	43.3	Low-quality
MEs6_16194	Siphoviridae	Bacteria-Firmicutes_A-Clostridia-Lachnospirales-Lachnospiraceae-NULL-NULL	46.1538	25	58.1333	Low-quality
MEs6_1638_fragment_1	NULL	Bacteria-Firmicutes_A-Clostridia-Lachnospirales-Lachnospiraceae-Faecalicatena-GUT_GENOME001575	42.1875	90	94.6926	Medium-quality
MEs6_16435	NULL	Bacteria-Firmicutes_A-Clostridia-Oscillospirales-Oscillospiraceae-CAG-83-GUT_GENOME176098	28.5714	25	33.7	None
MEs6_16473	Siphoviridae	Bacteria-Firmicutes_A-Clostridia-Lachnospirales-Lachnospiraceae-Blautia_A-GUT_GENOME001261	80	23.5294	92.9	Low-quality
MEs6_16491	Siphoviridae	Bacteria-Desulfobacterota_A-Desulfovibrionia-Desulfovibrionales-Desulfovibrionaceae-Bilophila-GUT_GENOME096166	100	20.6897	92.6833	Low-quality
MEs6_16540	Siphoviridae	Bacteria-Firmicutes_A-Clostridia-Oscillospirales-Ruminococcaceae-Ruthenibacterium-GUT_GENOME239663	76.4706	40.625	97.8462	Low-quality
MEs6_16564_fragment_2	Myoviridae	Bacteria-Firmicutes_A-Clostridia-Lachnospirales-Lachnospiraceae-Clostridium_M-GUT_GENOME096538	63.9535	100	99.9236	Medium-quality
MEs6_16594	NULL	Bacteria-Firmicutes_A-Clostridia-Oscillospirales-Ruminococcaceae-Ruminococcus_D-GUT_GENOME140786	16.6667	20	37.6	Low-quality
MEs6_16706	Myoviridae	Bacteria-Proteobacteria-Gammaproteobacteria-Enterobacterales-Enterobacteriaceae-Klebsiella-GUT_GENOME147598	83.3333	38.4615	88.29	Low-quality
MEs6_16743	Siphoviridae	Bacteria-Firmicutes_A-Clostridia-Lachnospirales-Lachnospiraceae-NULL-NULL	100	20	66.9833	Low-quality
MEs6_17022	Siphoviridae	Bacteria-Firmicutes_A-Clostridia-Lachnospirales-Lachnospiraceae-NULL-NULL	100	12.9032	92.125	Low-quality
MEs6_17093	NULL	Bacteria-Firmicutes_A-Clostridia-Lachnospirales-Lachnospiraceae-NULL-NULL	30	15	77.2	None
MEs6_17210	Inoviridae	Bacteria-Firmicutes_A-Clostridia-Lachnospirales-Lachnospiraceae-CAG-56-GUT_GENOME000659	12.5	20	53.5	None
MEs6_17278	NULL	Bacteria-Firmicutes_A-Clostridia-Lachnospirales-Lachnospiraceae-Anaerostipes-GUT_GENOME147149	85.7143	12.2449	98.35	Low-quality
MEs6_17343	Myoviridae	Bacteria-Firmicutes_A-Clostridia-Lachnospirales-Lachnospiraceae-Hungatella-GUT_GENOME000133	53.3333	51.6129	64.2625	Low-quality
MEs6_17344	NULL	Bacteria-Firmicutes_A-Clostridia-Lachnospirales-Lachnospiraceae-NULL-NULL	30	10.7143	53.5333	Medium-quality
MEs6_17436_fragment_2	Siphoviridae	Bacteria-Firmicutes_A-Clostridia-Lachnospirales-Lachnospiraceae-Faecalicatena-GUT_GENOME096210	70.9402	53.5484	94.4458	Medium-quality
MEs6_17524	NULL	Bacteria-Bacteroidota-Bacteroidia-Bacteroidales-Bacteroidaceae-NULL-NULL	69.2308	54	99.3889	Low-quality
MEs6_17591	NULL	Bacteria-Firmicutes_A-Clostridia-Lachnospirales-Lachnospiraceae-NULL-NULL	13.3333	25.9259	99.4786	Medium-quality
MEs6_17606	NULL	Bacteria-Bacteroidota-Bacteroidia-Bacteroidales-Bacteroidaceae-Bacteroides_A-GUT_GENOME239725	92.8571	36.1111	95.5923	Low-quality
MEs6_17670	NULL	Bacteria-NULL-NULL-NULL-NULL-NULL-NULL	40	20	53.35	None
MEs6_18005_fragment_1	NULL	Bacteria-Bacteroidota-Bacteroidia-Bacteroidales-Tannerellaceae-Parabacteroides-GUT_GENOME143131	51.5152	97.1429	96.4912	Low-quality
MEs6_18143	NULL	Bacteria-Firmicutes_A-Clostridia-Oscillospirales-Oscillospiraceae-ER4-GUT_GENOME159035	40	11.1111	50.4	Low-quality
MEs6_18179	Siphoviridae	Bacteria-Firmicutes_A-Clostridia-Oscillospirales-Ruminococcaceae-Ruthenibacterium-GUT_GENOME239663	100	13.6986	100	Low-quality
MEs6_18521	NULL	Bacteria-Bacteroidota-Bacteroidia-Bacteroidales-Bacteroidaceae-Bacteroides-GUT_GENOME143232	25	15.3846	45.9	Low-quality
MEs6_18558	Siphoviridae	Bacteria-Firmicutes_A-Clostridia-Lachnospirales-Lachnospiraceae-Faecalicatena-GUT_GENOME096210	70.5882	38.7097	87.3583	Low-quality
MEs6_18607	NULL	Bacteria-Firmicutes_A-Clostridia-Oscillospirales-Acutalibacteraceae-Eubacterium_R-GUT_GENOME286769	14.2857	20	56.8	Low-quality
MEs6_18659	NULL	Bacteria-Firmicutes_A-Clostridia-Oscillospirales-Oscillospiraceae-NULL-NULL	87.5	17.5	79.5	Low-quality
MEs6_18697_fragment_1	Myoviridae	Bacteria-Firmicutes_A-Clostridia-Oscillospirales-Ruminococcaceae-Faecalibacterium-NULL	84.2857	86.7647	97.7373	Low-quality
MEs6_18878	Myoviridae	Bacteria-Firmicutes_A-Clostridia-Oscillospirales-Ruminococcaceae-Faecalibacterium-NULL	76.9231	18.1818	91.71	Medium-quality
MEs6_19025_fragment_1	Siphoviridae	Bacteria-Firmicutes_A-Clostridia-Lachnospirales-Lachnospiraceae-Dorea-GUT_GENOME000149	48.7805	57.1429	77.87	Medium-quality
MEs6_19312	NULL	None	72.7273	42.1053	44.4375	None
MEs6_19410	NULL	Bacteria-Bacteroidota-Bacteroidia-Bacteroidales-Bacteroidaceae-Bacteroides-NULL	91.3043	52.5	99.6	None
MEs6_19503	Siphoviridae	Bacteria-Firmicutes_A-Clostridia-Lachnospirales-Lachnospiraceae-NULL-NULL	50	18.1818	40.75	None
MEs6_19534	NULL	Bacteria-Bacteroidota-Bacteroidia-Bacteroidales-Bacteroidaceae-Bacteroides_B-GUT_GENOME143505	54.1985	80.6818	94.4197	Medium-quality
MEs6_19548	NULL	Bacteria-Bacteroidota-Bacteroidia-Bacteroidales-Bacteroidaceae-NULL-NULL	46.789	92.7273	94.8725	Medium-quality
MEs6_19554	NULL	Bacteria-NULL-NULL-NULL-NULL-NULL-NULL	83.3333	84.3373	95.11	Complete
MEs6_19558	Siphoviridae	Bacteria-Firmicutes_A-Clostridia-Lachnospirales-Lachnospiraceae-Clostridium_M-GUT_GENOME096538	32.3077	67.7419	61.581	Medium-quality
MEs6_19563	Siphoviridae	Bacteria-Bacteroidota-Bacteroidia-Bacteroidales-NULL-NULL-NULL	86.6667	98.1132	92.8923	Medium-quality
MEs6_19670	Myoviridae	Bacteria-Firmicutes_A-Clostridia-Oscillospirales-Oscillospiraceae-NULL-NULL	75	13.9535	99.5333	None
MEs6_19750	NULL	Bacteria-Firmicutes_A-Clostridia-Oscillospirales-Oscillospiraceae-CAG-170-GUT_GENOME007990	50	18.1818	55.7	None
MEs6_19828	NULL	Bacteria-Bacteroidota-Bacteroidia-Bacteroidales-Barnesiellaceae-Barnesiella-GUT_GENOME000682	35.2941	21.4286	85.0667	None
MEs6_2067	NULL	Bacteria-Firmicutes_A-Clostridia-Lachnospirales-Lachnospiraceae-Clostridium_M-NULL	46.1538	15	98.6833	Low-quality
MEs6_233	Siphoviridae	None	100	11.4286	52.925	Low-quality
MEs6_2349	Siphoviridae	Bacteria-Firmicutes_A-Clostridia-Oscillospirales-Butyricicoccaceae-Agathobaculum-GUT_GENOME001016	45	40.9091	45.2556	Low-quality
MEs6_2397	Siphoviridae	Bacteria-Firmicutes_A-Clostridia-Lachnospirales-Lachnospiraceae-NULL-NULL	38.4615	17.8571	50.26	Low-quality
MEs6_2494	NULL	Bacteria-Firmicutes_A-Clostridia-Lachnospirales-Lachnospiraceae-NULL-NULL	80	20	100	None
MEs6_2587_fragment_1	Myoviridae	Bacteria-Firmicutes_A-Clostridia-Oscillospirales-Oscillospiraceae-NULL-NULL	62.5	10.8696	66.2	None
MEs6_2777	Siphoviridae	Bacteria-Firmicutes_A-Clostridia-Oscillospirales-Oscillospiraceae-CAG-83-GUT_GENOME176098	43.75	16.2791	54.4857	Low-quality
MEs6_2996	NULL	Bacteria-Bacteroidota-Bacteroidia-Bacteroidales-NULL-NULL-NULL	66.6667	11.1111	97.425	None
MEs6_3050	Myoviridae	Bacteria-Firmicutes_A-Clostridia-Oscillospirales-Oscillospiraceae-NULL-NULL	100	12.963	97.4429	None
MEs6_3055	NULL	Bacteria-NULL-NULL-NULL-NULL-NULL-NULL	100	10.8696	98.34	None
MEs6_3171	NULL	Bacteria-Firmicutes_A-Clostridia-Oscillospirales-NULL-NULL-NULL	66.6667	17.3913	89.1375	Low-quality
MEs6_3189	NULL	Bacteria-Firmicutes_A-Clostridia-Lachnospirales-Lachnospiraceae-Fusicatenibacter-GUT_GENOME001587	83.3333	20.8333	50.7	Low-quality
MEs6_3401_fragment_1	NULL	Bacteria-Proteobacteria-Gammaproteobacteria-Enterobacterales-Enterobacteriaceae-Klebsiella-NULL	58.3333	11.1111	87.3286	Low-quality
MEs6_3513	NULL	Bacteria-Firmicutes_A-Clostridia-Lachnospirales-Lachnospiraceae-Anaerostipes-GUT_GENOME147149	88.8889	18.6047	96.8375	Low-quality
MEs6_3607	Myoviridae	Bacteria-Firmicutes_A-Clostridia-Oscillospirales-Oscillospiraceae-NULL-NULL	100	12.963	96.2	None
MEs6_3664	NULL	Bacteria-Bacteroidota-Bacteroidia-Bacteroidales-Bacteroidaceae-NULL-NULL	14.2857	20	41.1	Low-quality
MEs6_3690	Inoviridae	Bacteria-Firmicutes_A-Clostridia-Oscillospirales-Ruminococcaceae-Ruthenibacterium-GUT_GENOME239663	30.7692	66.6667	84.525	None
MEs6_3698	NULL	Bacteria-Firmicutes_A-Clostridia-Oscillospirales-Oscillospiraceae-CAG-83-GUT_GENOME176098	16.6667	12.5	23.1	None
MEs6_3780	NULL	Bacteria-Bacteroidota-Bacteroidia-Bacteroidales-Tannerellaceae-Parabacteroides-GUT_GENOME143131	63.6364	32.5581	74.6	Low-quality
MEs6_4045_fragment_2	NULL	Bacteria-Firmicutes-Bacilli-Erysipelotrichales-Erysipelatoclostridiaceae-Erysipelatoclostridium-GUT_GENOME143156	37.8049	81.5789	79.4452	Medium-quality
MEs6_4105	Siphoviridae	Bacteria-Firmicutes_A-Clostridia-Oscillospirales-Ruminococcaceae-Faecalibacterium-GUT_GENOME147678	100	21.4286	89.6778	Medium-quality
MEs6_4177	Podoviridae	Bacteria-Firmicutes_A-Clostridia-Lachnospirales-Lachnospiraceae-Eisenbergiella-GUT_GENOME239799	13.3333	10.5263	42.35	None
MEs6_4232	Microviridae	Bacteria-Firmicutes_A-Clostridia-Oscillospirales-Oscillospiraceae-Oscillibacter-GUT_GENOME124777	20	11.1111	41.8	None
MEs6_432	Siphoviridae	Bacteria-Bacteroidota-Bacteroidia-Bacteroidales-Bacteroidaceae-Prevotellamassilia-GUT_GENOME142596	36.3636	12.5	56.4	Low-quality
MEs6_4407	Siphoviridae	Bacteria-Firmicutes_A-Clostridia-Oscillospirales-Ruminococcaceae-Ruthenibacterium-GUT_GENOME239663	62.8571	78.5714	98.0682	Low-quality
MEs6_442	NULL	Bacteria-Firmicutes_A-Clostridia-Lachnospirales-Lachnospiraceae-Clostridium_M-NULL	80	33.3333	65.5	None
MEs6_4468	NULL	Bacteria-NULL-NULL-NULL-NULL-NULL-NULL	33.3333	20	26.5	None
MEs6_4491	Siphoviridae	Bacteria-Bacteroidota-Bacteroidia-Bacteroidales-Bacteroidaceae-NULL-NULL	88.8889	11.5942	81.775	Low-quality
MEs6_4539_fragment_1	Podoviridae	Bacteria-Firmicutes_C-Negativicutes-Acidaminococcales-Acidaminococcaceae-Phascolarctobacterium-GUT_GENOME233517	31.7829	91.1111	88.4951	Low-quality
MEs6_456	NULL	Bacteria-Bacteroidota-Bacteroidia-Bacteroidales-Bacteroidaceae-Prevotella-GUT_GENOME128517	25	11.1111	51.1	Low-quality
MEs6_460	NULL	Bacteria-Firmicutes_A-Clostridia-Oscillospirales-Oscillospiraceae-NULL-NULL	85.7143	15	99.8833	Low-quality
MEs6_4632	Siphoviridae	Bacteria-Bacteroidota-Bacteroidia-Bacteroidales-Bacteroidaceae-Bacteroides-GUT_GENOME096083	64.5833	83.7838	76.9774	None
MEs6_4717	Siphoviridae	Bacteria-Firmicutes_A-Clostridia-Lachnospirales-Anaerotignaceae-NULL-NULL	66.6667	19.0476	41.05	Low-quality
MEs6_4807	Inoviridae	Bacteria-Firmicutes_A-Clostridia-Oscillospirales-Acutalibacteraceae-CAG-177-GUT_GENOME025676	20	12.5	46.6	None
MEs6_4881	Podoviridae	Bacteria-Firmicutes_A-Clostridia-Oscillospirales-Ruminococcaceae-Ruminococcus_D-GUT_GENOME140786	28.5714	13.3333	49.65	Low-quality
MEs6_4986	Myoviridae	Bacteria-Firmicutes_A-Clostridia-Lachnospirales-Lachnospiraceae-NULL-NULL	38.0952	96	84.2167	Low-quality
MEs6_5015_fragment_1	Myoviridae	Bacteria-Firmicutes_A-Clostridia-Lachnospirales-Lachnospiraceae-Agathobacter-GUT_GENOME143712	19.403	43.3333	41.2538	Medium-quality
MEs6_5112_fragment_2	NULL	Bacteria-Bacteroidota-Bacteroidia-Bacteroidales-Bacteroidaceae-Bacteroides-NULL	41.5385	100	99.9222	Medium-quality
MEs6_5133	Myoviridae	Bacteria-Firmicutes_A-Clostridia-Lachnospirales-Lachnospiraceae-Agathobacter-GUT_GENOME239728	51.1364	81.8182	90.9822	Medium-quality
MEs6_5233_fragment_3	Siphoviridae	Bacteria-Firmicutes_A-Clostridia-Oscillospirales-Acutalibacteraceae-Ruminococcus_E-GUT_GENOME001659	74.4681	81.3953	91.2686	Low-quality
MEs6_5487_fragment_1	Microviridae	Bacteria-Firmicutes_A-Clostridia-Oscillospirales-Oscillospiraceae-Flavonifractor-GUT_GENOME000518	11.1111	16.6667	62.3	Low-quality
MEs6_5495_fragment_2	NULL	Bacteria-Bacteroidota-Bacteroidia-Bacteroidales-Bacteroidaceae-Bacteroides-GUT_GENOME001120	98.2456	73.6842	99.8679	Medium-quality
MEs6_5549	NULL	Bacteria-Bacteroidota-Bacteroidia-Bacteroidales-Bacteroidaceae-Bacteroides-NULL	100	17.6471	91.5167	Low-quality
MEs6_5569	NULL	Bacteria-Bacteroidota-Bacteroidia-Bacteroidales-Bacteroidaceae-Bacteroides-NULL	66.6667	11.7647	67.75	Low-quality
MEs6_5589_fragment_1	NULL	Bacteria-Bacteroidota-Bacteroidia-Bacteroidales-Bacteroidaceae-NULL-NULL	58.209	92.8571	95.4538	Low-quality
MEs6_5723_fragment_2	Siphoviridae	Bacteria-Firmicutes_A-Clostridia-Lachnospirales-Lachnospiraceae-NULL-NULL	65.6566	97.0149	95.0585	Low-quality
MEs6_5737	Siphoviridae	Bacteria-Firmicutes_A-Clostridia-Lachnospirales-Anaerotignaceae-Anaerotignum-GUT_GENOME000967	62.5	17.2414	94.62	Low-quality
MEs6_585	Siphoviridae	Bacteria-Firmicutes_A-Clostridia-Oscillospirales-Oscillospiraceae-Oscillibacter-GUT_GENOME124777	66.6667	16.6667	88.3833	Low-quality
MEs6_5869_fragment_1	NULL	Bacteria-Firmicutes-Bacilli-Lactobacillales-Streptococcaceae-Streptococcus-GUT_GENOME001519	20	15.3846	30.5	Low-quality
MEs6_5918	NULL	Bacteria-Bacteroidota-Bacteroidia-Bacteroidales-Rikenellaceae-Alistipes-GUT_GENOME096286	100	37.5	99.38	Low-quality
MEs6_6045	Siphoviridae	Bacteria-Firmicutes_A-Clostridia-Lachnospirales-Lachnospiraceae-Eubacterium_I-NULL	69.8413	77.193	92.9727	Low-quality
MEs6_6079_fragment_1	NULL	Bacteria-Bacteroidota-Bacteroidia-Bacteroidales-Rikenellaceae-Alistipes-GUT_GENOME095971	88.2353	90	99.9533	Medium-quality
MEs6_6213	NULL	None	12.5	25	45.5	Low-quality
MEs6_6242	NULL	Bacteria-Firmicutes_A-Clostridia-Oscillospirales-Oscillospiraceae-NULL-NULL	25	20	56.9	Low-quality
MEs6_6301	NULL	Bacteria-Bacteroidota-Bacteroidia-Bacteroidales-Bacteroidaceae-NULL-NULL	92.3077	29.2683	99.45	None
MEs6_6391	Siphoviridae	Bacteria-Firmicutes_A-Clostridia-Oscillospirales-Ruminococcaceae-Faecalibacterium-GUT_GENOME147678	92	60.5263	86.6348	None
MEs6_6394_fragment_2	Myoviridae	Bacteria-Firmicutes_A-Clostridia-Oscillospirales-NULL-NULL-NULL	88.0597	89.3939	93.9966	Medium-quality
MEs6_6419_fragment_2	Siphoviridae	Bacteria-Bacteroidota-Bacteroidia-Bacteroidales-Bacteroidaceae-NULL-NULL	30.3371	84.375	68.6926	None
MEs6_6469	NULL	Bacteria-Bacteroidota-Bacteroidia-Bacteroidales-Bacteroidaceae-NULL-NULL	84.4444	100	95.3605	None
MEs6_6572	NULL	Bacteria-Desulfobacterota_A-Desulfovibrionia-Desulfovibrionales-Desulfovibrionaceae-Bilophila-GUT_GENOME096166	52.5424	83.7838	94.7194	Low-quality
MEs6_6643	NULL	Bacteria-Firmicutes_A-Clostridia-Lachnospirales-Lachnospiraceae-NULL-NULL	57.1429	20	80.55	None
MEs6_6666	Myoviridae	Bacteria-Firmicutes_A-Clostridia-Oscillospirales-Oscillospiraceae-NULL-NULL	100	71.4286	96.12	Low-quality
MEs6_670_fragment_1	NULL	Bacteria-Desulfobacterota_A-Desulfovibrionia-Desulfovibrionales-Desulfovibrionaceae-Bilophila-GUT_GENOME096166	52.9412	32.7273	99.6444	Low-quality
MEs6_6728_fragment_2	NULL	Bacteria-Bacteroidota-Bacteroidia-Bacteroidales-Rikenellaceae-Alistipes-GUT_GENOME095971	100	30.9524	99.9615	None
MEs6_6731	NULL	Bacteria-Firmicutes_A-Clostridia-Lachnospirales-Lachnospiraceae-NULL-NULL	83.3333	17.8571	77.94	Low-quality
MEs6_6920	NULL	Bacteria-Firmicutes_A-Clostridia-Lachnospirales-Lachnospiraceae-NULL-NULL	80	80	73.625	High-quality
MEs6_7051	NULL	Bacteria-Firmicutes_A-Clostridia-Oscillospirales-Oscillospiraceae-NULL-NULL	76.9231	25.641	77.14	Low-quality
MEs6_7304	Siphoviridae	Bacteria-Proteobacteria-Gammaproteobacteria-Enterobacterales-Enterobacteriaceae-Enterobacter-GUT_GENOME143760	65	41.9355	65.5462	Low-quality
MEs6_7414	NULL	Bacteria-Bacteroidota-Bacteroidia-Bacteroidales-Bacteroidaceae-Bacteroides-GUT_GENOME001120	95.9184	97.9167	100	Low-quality
MEs6_7427_fragment_1	NULL	Bacteria-Firmicutes_A-Clostridia-Lachnospirales-Lachnospiraceae-Eubacterium_E-NULL	76.1905	57.1429	85.8375	Medium-quality
MEs6_7432_fragment_1	NULL	Bacteria-Firmicutes_A-Clostridia-Lachnospirales-Lachnospiraceae-Faecalicatena-GUT_GENOME096210	73.3945	50.3145	93.9387	Low-quality
MEs6_7538	Myoviridae	Bacteria-Proteobacteria-Gammaproteobacteria-Enterobacterales-Enterobacteriaceae-Escherichia-GUT_GENOME144544	100	43.3333	90.2385	Low-quality
MEs6_755	Microviridae	Bacteria-NULL-NULL-NULL-NULL-NULL-NULL	11.1111	11.1111	28.9	None
MEs6_7747	Siphoviridae	Bacteria-Bacteroidota-Bacteroidia-Bacteroidales-NULL-NULL-NULL	100	12.5	61.45	None
MEs6_7847_fragment_2	Siphoviridae	Bacteria-Bacteroidota-Bacteroidia-Bacteroidales-Marinifilaceae-Butyricimonas-GUT_GENOME001189	24.0741	59.0909	53.9154	Low-quality
MEs6_7933	NULL	Bacteria-NULL-NULL-NULL-NULL-NULL-NULL	28.5714	20	72.5	None
MEs6_8080	NULL	Bacteria-Bacteroidota-Bacteroidia-Bacteroidales-Bacteroidaceae-Bacteroides-NULL	81.8182	25.3521	99.5	Medium-quality
MEs6_8087	Siphoviridae	None	25	11.1111	27.1	None
MEs6_8113	NULL	Bacteria-Bacteroidota-Bacteroidia-Bacteroidales-Bacteroidaceae-Bacteroides-GUT_GENOME147854	75	27.907	95.3667	Low-quality
MEs6_818	Siphoviridae	Bacteria-Firmicutes_A-Clostridia-Oscillospirales-Oscillospiraceae-Flavonifractor-GUT_GENOME000518	73.3333	30.5556	90.6818	Low-quality
MEs6_8205	NULL	Bacteria-Firmicutes_A-Clostridia-Oscillospirales-NULL-NULL-NULL	75	27.2727	56.4667	Low-quality
MEs6_8222	Myoviridae	Bacteria-Proteobacteria-Gammaproteobacteria-Enterobacterales-Enterobacteriaceae-Escherichia-GUT_GENOME144544	76.4706	43.3333	89.7308	Low-quality
MEs6_8294	Myoviridae	Bacteria-Firmicutes_A-Clostridia-Oscillospirales-NULL-NULL-NULL	75	21.4286	53.8667	Low-quality
MEs6_8346_fragment_1	Siphoviridae	Bacteria-Bacteroidota-Bacteroidia-Bacteroidales-Rikenellaceae-Alistipes-NULL	75.4717	90.9091	99.0075	Medium-quality
MEs6_8446	NULL	Bacteria-Firmicutes_A-Clostridia-Oscillospirales-Acutalibacteraceae-Ruminococcus_E-NULL	20	20	23.75	None
MEs6_8479	NULL	Bacteria-Firmicutes_A-Clostridia-Lachnospirales-Lachnospiraceae-NULL-NULL	28.5714	20	48.9	Low-quality
MEs6_8558_fragment_1	NULL	Bacteria-Bacteroidota-Bacteroidia-Bacteroidales-Bacteroidaceae-Bacteroides-NULL	77.7778	89.0909	96.0204	Low-quality
MEs6_8922	Siphoviridae	Bacteria-Bacteroidota-Bacteroidia-Bacteroidales-Bacteroidaceae-Bacteroides-NULL	65.625	65.625	92.1571	Low-quality
MEs6_9014	Siphoviridae	Bacteria-Firmicutes_A-Clostridia-Oscillospirales-Ruminococcaceae-Faecalibacterium-GUT_GENOME247791	50	15	68.5333	Medium-quality
MEs6_9032	NULL	Bacteria-Bacteroidota-Bacteroidia-Bacteroidales-Tannerellaceae-Parabacteroides-GUT_GENOME000192	71.4286	10.6383	99.76	Low-quality
MEs6_9066	Inoviridae	Bacteria-Firmicutes_A-Clostridia-Oscillospirales-Ruminococcaceae-Ruthenibacterium-GUT_GENOME239663	50	50	62.7333	None
MEs6_9122	Siphoviridae	Bacteria-Desulfobacterota_A-Desulfovibrionia-Desulfovibrionales-Desulfovibrionaceae-Bilophila-GUT_GENOME096166	100	17.2414	81.16	Low-quality
MEs6_9197_fragment_2	NULL	Bacteria-Firmicutes_A-Clostridia-Lachnospirales-Anaerotignaceae-Anaerotignum-GUT_GENOME000967	44	18.3333	90.0091	Low-quality
MEs6_9364_fragment_5	Siphoviridae	Bacteria-Firmicutes_A-Clostridia-Oscillospirales-Ruminococcaceae-Gemmiger-GUT_GENOME000367	20	11.1111	28.45	None
MEs6_9455_fragment_1	Siphoviridae	Bacteria-Firmicutes_A-Clostridia-Lachnospirales-Lachnospiraceae-NULL-NULL	72.4138	56.7568	94.1714	Low-quality
MEs6_9561	NULL	Bacteria-Firmicutes_A-Clostridia-Oscillospirales-Ruminococcaceae-Faecalibacterium-NULL	62.5	12.5	63.32	Medium-quality
MEs6_9604	Siphoviridae	Bacteria-Firmicutes_A-Clostridia-Lachnospirales-Lachnospiraceae-NULL-NULL	37.5	18.75	87.0833	Low-quality
MEs6_9691	Siphoviridae	Bacteria-Firmicutes_A-Clostridia-Oscillospirales-Oscillospiraceae-NULL-NULL	46.6667	15.9091	80.6429	Low-quality
MEs6_9696	NULL	None	18.6047	42.1053	42.6875	None
MEs6_9701	NULL	None	12.5	25	44.6	High-quality
MEs7_10375	Siphoviridae	Bacteria-Firmicutes_A-Clostridia-Oscillospirales-Oscillospiraceae-NULL-NULL	100	37.8378	77.0214	Low-quality
MEs7_10505	NULL	Bacteria-Firmicutes_A-Clostridia-Lachnospirales-Lachnospiraceae-Blautia_A-NULL	50	16.6667	32.15	None
MEs7_10666	Siphoviridae	Bacteria-Proteobacteria-Gammaproteobacteria-Enterobacterales-Enterobacteriaceae-NULL-NULL	92.3077	48	58.8	Low-quality
MEs7_10676	Siphoviridae	Bacteria-Firmicutes_A-Clostridia-Oscillospirales-Ruminococcaceae-Faecalibacterium-GUT_GENOME247791	74.5763	84.6154	88.4955	Low-quality
MEs7_10690_fragment_1	NULL	Bacteria-Firmicutes_A-Clostridia-Oscillospirales-NULL-NULL-NULL	57.5758	16.2393	63.8526	Low-quality
MEs7_10714	Siphoviridae	Bacteria-Firmicutes_A-Clostridia-Oscillospirales-Ruminococcaceae-Faecalibacterium-GUT_GENOME140074	34.6154	90	61.95	Low-quality
MEs7_10722	Myoviridae	Bacteria-Firmicutes_A-Clostridia-Lachnospirales-Lachnospiraceae-Tyzzerella-GUT_GENOME000718	90.9091	25.3165	94.035	None
MEs7_10778	Myoviridae	None	100	16.6667	39.2	Low-quality
MEs7_10784	NULL	Bacteria-Firmicutes_A-Clostridia-Lachnospirales-Lachnospiraceae-Blautia_A-GUT_GENOME000676	70	11.4754	56.2857	Low-quality
MEs7_10860_fragment_1	NULL	Bacteria-Firmicutes_A-Clostridia-Lachnospirales-Lachnospiraceae-NULL-NULL	13.3333	13.3333	45.64	High-quality
MEs7_11005	Myoviridae	Bacteria-Firmicutes_A-Clostridia-Oscillospirales-Ruminococcaceae-Faecalibacterium-NULL	100	35	91.2571	Low-quality
MEs7_11037	NULL	Bacteria-Bacteroidota-Bacteroidia-Bacteroidales-Bacteroidaceae-Bacteroides-GUT_GENOME096083	88.7097	75.3425	89.9345	Medium-quality
MEs7_11073	Podoviridae	Bacteria-Proteobacteria-Gammaproteobacteria-Enterobacterales-Enterobacteriaceae-Escherichia-GUT_GENOME144544	42.8571	19.3548	68.2	Low-quality
MEs7_11151	Podoviridae	Bacteria-Proteobacteria-Gammaproteobacteria-Burkholderiales-Burkholderiaceae-Sutterella-GUT_GENOME096276	75	11.7647	93.1833	Low-quality
MEs7_11275_fragment_1	Siphoviridae	Bacteria-Actinobacteriota-Actinobacteria-Actinomycetales-Bifidobacteriaceae-Bifidobacterium-NULL	58.0645	94.7368	91.85	Low-quality
MEs7_11340	NULL	None	25	20	68.2	None
MEs7_11375	Siphoviridae	Bacteria-Firmicutes_A-Clostridia-Oscillospirales-Oscillospiraceae-Flavonifractor-GUT_GENOME000518	90.9091	24.3902	90.25	Low-quality
MEs7_1140	NULL	Bacteria-Bacteroidota-Bacteroidia-Bacteroidales-Bacteroidaceae-Bacteroides-GUT_GENOME143232	62.5	37.7358	58.085	Low-quality
MEs7_11500_fragment_1	NULL	Bacteria-Proteobacteria-Gammaproteobacteria-Enterobacterales-Enterobacteriaceae-Escherichia-GUT_GENOME144544	60.3448	100	99.9943	Medium-quality
MEs7_11569	NULL	Bacteria-Firmicutes_A-Clostridia-Lachnospirales-Lachnospiraceae-NULL-NULL	42.8571	10.7143	61.2333	None
MEs7_11574	Siphoviridae	Bacteria-Firmicutes_A-Clostridia-Lachnospirales-Lachnospiraceae-Faecalicatena-GUT_GENOME096210	75	50	92.4	Low-quality
MEs7_11622_fragment_1	Siphoviridae	Bacteria-Firmicutes_A-Clostridia-Lachnospirales-Lachnospiraceae-Faecalicatena-GUT_GENOME096210	77.2727	27.4194	96.9118	Low-quality
MEs7_11642	Siphoviridae	Bacteria-Firmicutes_A-Clostridia-Lachnospirales-Anaerotignaceae-NULL-NULL	83.3333	11.3636	90.94	Low-quality
MEs7_11730_fragment_1	Siphoviridae	Bacteria-Firmicutes_A-Clostridia-Lachnospirales-Lachnospiraceae-Roseburia-GUT_GENOME001770	72.7273	25	96.05	Low-quality
MEs7_11983	NULL	Bacteria-Firmicutes_A-Clostridia-Lachnospirales-Lachnospiraceae-NULL-NULL	80.7018	92	94.1174	Low-quality
MEs7_12120	NULL	None	42.8571	15.7895	49.3667	Low-quality
MEs7_1221	Siphoviridae	Bacteria-Bacteroidota-Bacteroidia-Bacteroidales-Bacteroidaceae-Bacteroides-NULL	83.3333	22.7273	87.32	Low-quality
MEs7_1222	Siphoviridae	Bacteria-NULL-NULL-NULL-NULL-NULL-NULL	66.6667	16	58.325	None
MEs7_12280	Siphoviridae	Bacteria-Proteobacteria-Gammaproteobacteria-Enterobacterales-Enterobacteriaceae-Escherichia-GUT_GENOME144544	45.4545	38.4615	82.72	Low-quality
MEs7_12351	Siphoviridae	None	14.2857	15.3846	30.2	Low-quality
MEs7_12629_fragment_3	Siphoviridae	Bacteria-Firmicutes_A-Clostridia-Lachnospirales-Lachnospiraceae-Hungatella-GUT_GENOME000133	36.3636	36.3636	99.875	None
MEs7_12651	NULL	Bacteria-Bacteroidota-Bacteroidia-Bacteroidales-Bacteroidaceae-NULL-NULL	100	29.0323	99.2333	None
MEs7_12765	Siphoviridae	Bacteria-Bacteroidota-Bacteroidia-Bacteroidales-Bacteroidaceae-Bacteroides-NULL	54	65.8537	68.6185	Low-quality
MEs7_12804	Siphoviridae	Bacteria-Actinobacteriota-Coriobacteriia-Coriobacteriales-Coriobacteriaceae-Collinsella-NULL	100	12.5	86	Low-quality
MEs7_12857	Myoviridae	Bacteria-Firmicutes-Bacilli-Erysipelotrichales-Erysipelotrichaceae-Absiella-GUT_GENOME096250	100	27.0833	96.5	Low-quality
MEs7_12947	Siphoviridae	Bacteria-Firmicutes-Bacilli-Erysipelotrichales-Erysipelotrichaceae-Absiella-GUT_GENOME096250	100	20	90.24	Low-quality
MEs7_12965	Siphoviridae	Bacteria-Proteobacteria-Gammaproteobacteria-Enterobacterales-Enterobacteriaceae-Escherichia-GUT_GENOME144544	44.4444	14.2857	61.525	Low-quality
MEs7_1301	NULL	Bacteria-Bacteroidota-Bacteroidia-Bacteroidales-Tannerellaceae-Parabacteroides-GUT_GENOME143131	78.9474	40.5405	93.3867	None
MEs7_13181	Podoviridae	Bacteria-Proteobacteria-Gammaproteobacteria-Burkholderiales-Burkholderiaceae-Sutterella-GUT_GENOME096276	94	100	87.1362	Complete
MEs7_13236_fragment_1	Siphoviridae	Bacteria-Firmicutes_A-Clostridia-Lachnospirales-Lachnospiraceae-Coprococcus_B-GUT_GENOME095993	82.3529	21.2121	96.6714	None
MEs7_13283	Siphoviridae	Bacteria-Firmicutes_A-Clostridia-Lachnospirales-Lachnospiraceae-Anaerostipes-GUT_GENOME147149	66.6667	25.8065	94.325	Low-quality
MEs7_13308	Siphoviridae	Bacteria-Proteobacteria-Gammaproteobacteria-Enterobacterales-Enterobacteriaceae-Escherichia-GUT_GENOME144544	100	28.125	100	Low-quality
MEs7_13354	Myoviridae	Bacteria-Firmicutes_A-Clostridia-Oscillospirales-Butyricicoccaceae-Agathobaculum-GUT_GENOME001016	100	18.5185	91.04	Low-quality
MEs7_13465	Siphoviridae	Bacteria-Firmicutes-Bacilli-Erysipelotrichales-Erysipelotrichaceae-Absiella-GUT_GENOME096250	83.3333	14.2857	92.86	Low-quality
MEs7_13516	Siphoviridae	None	55.5556	20.8333	57.12	Low-quality
MEs7_13535	Siphoviridae	Bacteria-Firmicutes_A-Clostridia-Lachnospirales-Lachnospiraceae-Roseburia-GUT_GENOME001770	100	22.2222	87.325	None
MEs7_13616	Siphoviridae	Bacteria-Firmicutes_A-Clostridia-Oscillospirales-Oscillospiraceae-CAG-170-NULL	60	14.6341	56.3333	None
MEs7_13669	Siphoviridae	Bacteria-Firmicutes-Bacilli-Erysipelotrichales-Erysipelotrichaceae-Absiella-GUT_GENOME096250	85	62.963	87.2824	Low-quality
MEs7_13714_fragment_1	NULL	Bacteria-Actinobacteriota-Coriobacteriia-Coriobacteriales-Eggerthellaceae-Eggerthella-GUT_GENOME147673	77.0833	90.2439	99.0459	Medium-quality
MEs7_13776	Myoviridae	Bacteria-Proteobacteria-Gammaproteobacteria-Enterobacterales-Enterobacteriaceae-NULL-NULL	82	87.234	83.8317	Low-quality
MEs7_13793	NULL	Bacteria-Firmicutes_A-Clostridia-Oscillospirales-Oscillospiraceae-Flavonifractor-GUT_GENOME000518	37.5	33.3333	79.4333	Medium-quality
MEs7_13924_fragment_2	Siphoviridae	Bacteria-Firmicutes_A-Clostridia-Oscillospirales-Ruminococcaceae-Ruthenibacterium-GUT_GENOME239663	82.6531	87.0968	94.9198	None
MEs7_14193_fragment_3	Siphoviridae	Bacteria-Firmicutes_A-Clostridia-Lachnospirales-Lachnospiraceae-Faecalicatena-GUT_GENOME096210	87.5	60	91.4	Low-quality
MEs7_14240	Myoviridae	Bacteria-Firmicutes_A-Clostridia-Oscillospirales-NULL-NULL-NULL	87.5	21.875	84.7429	None
MEs7_14307	NULL	Bacteria-Firmicutes_A-Clostridia-Lachnospirales-Lachnospiraceae-CAG-81-NULL	83.3333	15.625	89.26	Low-quality
MEs7_14321_fragment_1	Siphoviridae	Bacteria-Firmicutes_A-Clostridia-Lachnospirales-Lachnospiraceae-NULL-NULL	53.3333	64	71.5312	Low-quality
MEs7_14337	Myoviridae	Bacteria-Proteobacteria-Gammaproteobacteria-Enterobacterales-Enterobacteriaceae-Escherichia-GUT_GENOME144544	93.3333	15.3846	98.2929	Low-quality
MEs7_14395	Siphoviridae	Bacteria-Firmicutes_A-Clostridia-Oscillospirales-Ruminococcaceae-Gemmiger-GUT_GENOME251083	62.5	15.625	71.68	Low-quality
MEs7_14465	Siphoviridae	Bacteria-Bacteroidota-Bacteroidia-Bacteroidales-Bacteroidaceae-Bacteroides_B-GUT_GENOME143505	74.4681	68.6275	98.5257	Medium-quality
MEs7_14476	NULL	Bacteria-Firmicutes_A-Clostridia-Lachnospirales-Lachnospiraceae-NULL-NULL	100	15.5556	94.9429	Low-quality
MEs7_14691	Siphoviridae	Bacteria-Firmicutes_A-Clostridia-Lachnospirales-Anaerotignaceae-Anaerotignum-GUT_GENOME000967	100	16.2162	96.7833	Low-quality
MEs7_14762	NULL	None	20	25	50.6	Medium-quality
MEs7_14821_fragment_1	Myoviridae	Bacteria-Firmicutes_A-Clostridia-Lachnospirales-Lachnospiraceae-Roseburia-GUT_GENOME001770	59.0164	72	92.6722	None
MEs7_14923	Siphoviridae	Bacteria-Firmicutes_A-Clostridia-Oscillospirales-Ruminococcaceae-Gemmiger-GUT_GENOME000367	33.3333	11.1111	56.5	Medium-quality
MEs7_14945_fragment_1	Siphoviridae	Bacteria-Bacteroidota-Bacteroidia-Bacteroidales-NULL-NULL-NULL	62.6667	95.9184	94.7298	Medium-quality
MEs7_14965	Siphoviridae	Bacteria-Bacteroidota-Bacteroidia-Bacteroidales-Bacteroidaceae-NULL-NULL	76	27.5362	91.2316	Low-quality
MEs7_15032	Siphoviridae	Bacteria-Firmicutes_A-Clostridia-Lachnospirales-Lachnospiraceae-Faecalicatena-GUT_GENOME096210	66.6667	50	96.4214	Low-quality
MEs7_15190	NULL	Bacteria-Firmicutes_A-Clostridia-Oscillospirales-Ruminococcaceae-Ruminococcus_D-GUT_GENOME140786	12.5	20	55.2	Low-quality
MEs7_15232_fragment_2	NULL	Bacteria-Firmicutes_C-Negativicutes-Acidaminococcales-Acidaminococcaceae-Phascolarctobacterium-GUT_GENOME233517	37.8788	80.6452	99.252	Complete
MEs7_15315	NULL	Bacteria-Firmicutes_A-Clostridia-Lachnospirales-Lachnospiraceae-NULL-NULL	84	92.6471	94.3317	Medium-quality
MEs7_15331	Siphoviridae	Bacteria-Firmicutes_A-Clostridia-Lachnospirales-Lachnospiraceae-Blautia_A-NULL	80	17.3913	79.125	Low-quality
MEs7_15356	Siphoviridae	Bacteria-Firmicutes_A-Clostridia-Lachnospirales-Lachnospiraceae-NULL-NULL	83.3333	16.6667	54.56	None
MEs7_15474	Siphoviridae	Bacteria-Firmicutes_A-Clostridia-Oscillospirales-Ruminococcaceae-Gemmiger-GUT_GENOME251083	80	12.5	58.025	Low-quality
MEs7_15512	NULL	Bacteria-Bacteroidota-Bacteroidia-Bacteroidales-NULL-NULL-NULL	100	10.5263	57.2	None
MEs7_15543	Siphoviridae	Bacteria-Firmicutes_A-Clostridia-Oscillospirales-Oscillospiraceae-Flavonifractor-GUT_GENOME000518	90	12.6761	87.3222	None
MEs7_15550	Myoviridae	Bacteria-Bacteroidota-Bacteroidia-Bacteroidales-Bacteroidaceae-Bacteroides-GUT_GENOME239662	100	13.3333	65.15	Low-quality
MEs7_15563	Siphoviridae	Bacteria-Firmicutes-Bacilli-Erysipelotrichales-Erysipelotrichaceae-Absiella-GUT_GENOME096250	83.3333	20	76.05	Low-quality
MEs7_15577	NULL	Bacteria-Bacteroidota-Bacteroidia-Bacteroidales-Bacteroidaceae-Bacteroides_A-GUT_GENOME095979	91.2281	96.2963	98.75	Low-quality
MEs7_15588	NULL	Bacteria-Firmicutes_A-Clostridia-Oscillospirales-Oscillospiraceae-NULL-NULL	16.6667	20	70.7	None
MEs7_15593	Siphoviridae	Bacteria-Firmicutes_A-Clostridia-Lachnospirales-Lachnospiraceae-Blautia_A-NULL	83.3333	21.7391	88.36	Low-quality
MEs7_15622	Microviridae	Bacteria-Bacteroidota-Bacteroidia-Bacteroidales-Bacteroidaceae-Bacteroides-NULL	55.5556	125	77.82	Complete
MEs7_15629	Myoviridae	Bacteria-NULL-NULL-NULL-NULL-NULL-NULL	18.1818	11.7647	68.4	Low-quality
MEs7_15644	Myoviridae	Bacteria-Proteobacteria-Gammaproteobacteria-Enterobacterales-Enterobacteriaceae-Escherichia-GUT_GENOME144544	67.5676	96.1538	73.276	Low-quality
MEs7_1577	NULL	None	12.5	20	40.4	None
MEs7_15790	Podoviridae	Bacteria-Proteobacteria-Gammaproteobacteria-Enterobacterales-Enterobacteriaceae-Escherichia-GUT_GENOME144544	85.7143	18.75	99.95	Medium-quality
MEs7_15814	NULL	Bacteria-Bacteroidota-Bacteroidia-Bacteroidales-Bacteroidaceae-Bacteroides_B-GUT_GENOME143505	72.2222	76.4706	94.7692	Medium-quality
MEs7_1646	Myoviridae	Bacteria-Proteobacteria-Gammaproteobacteria-Enterobacterales-Enterobacteriaceae-Escherichia-GUT_GENOME144544	28	17.9487	90.3857	Low-quality
MEs7_165	Siphoviridae	Bacteria-Firmicutes_A-Clostridia-Lachnospirales-Lachnospiraceae-Coprococcus_B-GUT_GENOME095993	77.4648	98.2143	98.2873	Low-quality
MEs7_1655	Siphoviridae	Bacteria-Firmicutes_A-Clostridia-Oscillospirales-Oscillospiraceae-NULL-NULL	45.4545	11.3636	46.92	None
MEs7_1697	Siphoviridae	Bacteria-Bacteroidota-Bacteroidia-Bacteroidales-NULL-NULL-NULL	58.6207	97.1429	86.25	Medium-quality
MEs7_1717	NULL	Bacteria-Bacteroidota-Bacteroidia-Bacteroidales-Bacteroidaceae-NULL-NULL	42.8571	10.7143	56.5	None
MEs7_1747	Siphoviridae	Bacteria-Actinobacteriota-Coriobacteriia-Coriobacteriales-NULL-NULL-NULL	36.3636	44.4444	40.975	Low-quality
MEs7_1793	NULL	Bacteria-Firmicutes_A-Clostridia-Oscillospirales-Ruminococcaceae-Faecalibacterium-GUT_GENOME147678	90.2778	87.8378	96.3615	Low-quality
MEs7_1866_fragment_2	NULL	None	45.098	38.3333	52.0739	Medium-quality
MEs7_1884_fragment_2	Siphoviridae	Bacteria-Bacteroidota-Bacteroidia-Bacteroidales-Rikenellaceae-Alistipes_A-GUT_GENOME000899	40.9639	87.1795	91.5824	Low-quality
MEs7_1930	Siphoviridae	Bacteria-NULL-NULL-NULL-NULL-NULL-NULL	100	35.7143	99.5	None
MEs7_2005	Siphoviridae	Bacteria-Firmicutes_A-Clostridia-Oscillospirales-Ruminococcaceae-Faecalibacterium-GUT_GENOME147678	75	21.4286	99.9733	Low-quality
MEs7_2066	Siphoviridae	Bacteria-Proteobacteria-Gammaproteobacteria-Enterobacterales-Enterobacteriaceae-Enterobacter-NULL	50	50	65.7	Low-quality
MEs7_2131_fragment_1	NULL	Bacteria-Firmicutes_A-Clostridia-Oscillospirales-Ruminococcaceae-Faecalibacterium-GUT_GENOME247791	36.5854	100	63.98	Low-quality
MEs7_2159_fragment_1	NULL	Bacteria-Bacteroidota-Bacteroidia-Bacteroidales-Bacteroidaceae-Bacteroides-GUT_GENOME096083	90.6977	44.8276	99.7359	Low-quality
MEs7_2171_fragment_1	NULL	Bacteria-Fusobacteriota-Fusobacteriia-Fusobacteriales-Fusobacteriaceae-Fusobacterium_B-NULL	41.5094	91.6667	77.2409	Medium-quality
MEs7_2277	NULL	Bacteria-NULL-NULL-NULL-NULL-NULL-NULL	22.2222	20	33.65	None
MEs7_2343_fragment_1	Siphoviridae	Bacteria-Bacteroidota-Bacteroidia-Bacteroidales-Bacteroidaceae-Bacteroides-NULL	95.4545	40.3846	99.9238	Medium-quality
MEs7_2424_fragment_8	NULL	Bacteria-Firmicutes_A-Clostridia-Oscillospirales-Acutalibacteraceae-CAG-217-GUT_GENOME067489	67.3469	55	90.8939	None
MEs7_2462_fragment_1	NULL	Bacteria-Fusobacteriota-Fusobacteriia-Fusobacteriales-Fusobacteriaceae-Fusobacterium_A-GUT_GENOME143602	35.2941	28.125	50.0944	Medium-quality
MEs7_2571	Siphoviridae	Bacteria-Firmicutes_A-Clostridia-Oscillospirales-Ruminococcaceae-Faecalibacterium-GUT_GENOME147678	50	12.1212	83.65	Medium-quality
MEs7_2736	NULL	Bacteria-Bacteroidota-Bacteroidia-Bacteroidales-Muribaculaceae-CAG-873-GUT_GENOME116282	43.3333	83.871	61.0077	Medium-quality
MEs7_2807	Siphoviridae	Bacteria-Bacteroidota-Bacteroidia-Bacteroidales-Bacteroidaceae-Bacteroides-NULL	79.1667	98.2759	98.8702	Low-quality
MEs7_2919	Siphoviridae	Bacteria-Actinobacteriota-Coriobacteriia-Coriobacteriales-Coriobacteriaceae-Collinsella-NULL	100	20.6897	93.6667	Low-quality
MEs7_3243_fragment_1	NULL	Bacteria-Bacteroidota-Bacteroidia-Bacteroidales-Muribaculaceae-CAG-873-GUT_GENOME116282	71.4286	32.2581	60.68	Low-quality
MEs7_3255_fragment_1	NULL	Bacteria-Firmicutes_A-Clostridia-Oscillospirales-Ruminococcaceae-Faecalibacterium-GUT_GENOME247791	42.8571	100	67.68	Medium-quality
MEs7_3275	NULL	Bacteria-Bacteroidota-Bacteroidia-Bacteroidales-Tannerellaceae-Parabacteroides-GUT_GENOME143131	50	16.9492	94.04	Low-quality
MEs7_3340	NULL	Bacteria-Firmicutes_A-Clostridia-Oscillospirales-Ruminococcaceae-Faecalibacterium-GUT_GENOME247791	37.5	25	40.7	Low-quality
MEs7_34	Myoviridae	Bacteria-Proteobacteria-Gammaproteobacteria-Enterobacterales-Enterobacteriaceae-NULL-NULL	80	17.3913	49.75	Low-quality
MEs7_3550	Siphoviridae	Bacteria-Firmicutes_A-Clostridia-Peptostreptococcales-Peptostreptococcaceae-Intestinibacter-GUT_GENOME000245	83.3333	16.6667	90.16	Low-quality
MEs7_3700	NULL	Bacteria-Proteobacteria-Gammaproteobacteria-Enterobacterales-Enterobacteriaceae-Escherichia-GUT_GENOME144544	62.5	48.3871	93.55	Low-quality
MEs7_3726	NULL	Bacteria-Bacteroidota-Bacteroidia-Bacteroidales-Bacteroidaceae-NULL-NULL	60	12.766	94.8	None
MEs7_3890	NULL	Bacteria-Firmicutes_A-Clostridia-Lachnospirales-Anaerotignaceae-Anaerotignum-GUT_GENOME000967	93.75	50	90.62	Low-quality
MEs7_4071	NULL	Bacteria-Firmicutes_A-Clostridia-Lachnospirales-Lachnospiraceae-Coprococcus-NULL	20	20	36	None
MEs7_4243	NULL	Bacteria-Firmicutes_A-Clostridia-Lachnospirales-Lachnospiraceae-NULL-NULL	71.4286	17.8571	83.78	Low-quality
MEs7_4318	NULL	None	20	12.5	39	Low-quality
MEs7_4356	crAss-phage	Bacteria-Bacteroidota-Bacteroidia-Bacteroidales-Tannerellaceae-Parabacteroides-GUT_GENOME143131	95.8763	93.9394	96.5978	Medium-quality
MEs7_4444	Siphoviridae	Bacteria-Bacteroidota-Bacteroidia-Bacteroidales-Bacteroidaceae-Bacteroides_B-GUT_GENOME143505	77.2727	47.2222	95.7294	Medium-quality
MEs7_4513	NULL	None	69.1729	83.2579	95.3668	Medium-quality
MEs7_4546_fragment_3	Siphoviridae	Bacteria-Bacteroidota-Bacteroidia-Bacteroidales-Bacteroidaceae-Prevotella-NULL	40	73.6842	87.1214	None
MEs7_4562	Myoviridae	Bacteria-Firmicutes_A-Clostridia-Lachnospirales-Lachnospiraceae-Agathobacter-GUT_GENOME239728	51.2821	35.7143	96.06	Medium-quality
MEs7_4617_fragment_1	Podoviridae	Bacteria-Proteobacteria-Gammaproteobacteria-Enterobacterales-Enterobacteriaceae-Escherichia-GUT_GENOME144544	76.9231	52.6316	92.81	Medium-quality
MEs7_494	Siphoviridae	Bacteria-Firmicutes_A-Clostridia-Lachnospirales-Lachnospiraceae-NULL-NULL	65.9794	72.7273	93.9719	Medium-quality
MEs7_4971	NULL	Bacteria-Firmicutes_A-Clostridia-Lachnospirales-Lachnospiraceae-Faecalicatena-GUT_GENOME095983	100	16.6667	74.34	Low-quality
MEs7_5127_fragment_2	NULL	Bacteria-Bacteroidota-Bacteroidia-Bacteroidales-Tannerellaceae-Parabacteroides-GUT_GENOME143131	91.8919	97.1429	99.8706	High-quality
MEs7_5521	Siphoviridae	Bacteria-Firmicutes_A-Clostridia-Lachnospirales-Anaerotignaceae-Anaerotignum-GUT_GENOME000967	90	18.75	100	Low-quality
MEs7_5617_fragment_2	NULL	Bacteria-Bacteroidota-Bacteroidia-Bacteroidales-Bacteroidaceae-Bacteroides-NULL	98.1481	70.6667	100	Low-quality
MEs7_5640	Siphoviridae	Bacteria-Firmicutes_A-Clostridia-Lachnospirales-Lachnospiraceae-Faecalicatena-GUT_GENOME096210	26.9231	91.3043	86.2952	None
MEs7_5839	NULL	Bacteria-Firmicutes_A-Clostridia-Lachnospirales-Lachnospiraceae-Blautia_A-GUT_GENOME000676	61.1111	21.5686	68.7091	Low-quality
MEs7_5854	NULL	Bacteria-Bacteroidota-Bacteroidia-Bacteroidales-Bacteroidaceae-NULL-NULL	100	14.8649	100	Low-quality
MEs7_5902	Siphoviridae	Bacteria-Firmicutes_A-Clostridia-Lachnospirales-Lachnospiraceae-Blautia_A-NULL	83.3333	12.5	84.76	Low-quality
MEs7_6087_fragment_1	NULL	Bacteria-Bacteroidota-Bacteroidia-Bacteroidales-Bacteroidaceae-Bacteroides_B-GUT_GENOME143505	58.6207	89.4737	92.6971	High-quality
MEs7_6138_fragment_1	Siphoviridae	Bacteria-Bacteroidota-Bacteroidia-Bacteroidales-Tannerellaceae-Parabacteroides-GUT_GENOME143131	83.871	70.2703	90.8654	Low-quality
[truncated: 10,106 more rows]

## Sheet: S7
Table S7. RPKM of 11654 vOTUs-level bacteriophage in all samples
[truncated: 17,986 more rows]
[truncated: 20 more columns]

## Sheet: S8
Table S8. Differences in species-level genome (SGB) abundance according to different factors
[truncated: 134 more rows]

[truncated: 6 more sheets: S9, S10, S11, S12, S13, S14]
